# Supplementary material for: Gene-gene and gene-environment interactions of CYP19A1, ESR1, IL6, IL6R, IL1β, RANK, and RANKL variants in relation to osteoporosis and hip fracture risk in Mexican women
Source: Front Aging. 2026 Mar 3;7:1769306. doi: 10.3389/fragi.2026.1769306 (PMC13040349; doi:10.3389/fragi.2026.1769306)
Supplement: Supplementary file 1 [file Table2.xlsx]

## Sheet: demographic and genotypic data
Registration Number	Date	Diagnostic	rs700518	rs1062033	rs4775936	rs767199	rs17523880	rs2234693	rs2228480	rs1800795	rs1800796	rs4845617	rs2228145	rs16944	rs3018362	rs12585014	Age	BMI (body mass index)	estrogen intake	Age at menarche	Age at menopause	History of hip fracture (mother)	Personal history of fracture	Smoking habit	Glucocorticoid intake	Arthritis	Hyperten sion	Diabetes mellitus	Prob. of major fracture without BMD	Prob. of hip fracture without BMD	Prob. of major fracture with BMD	Prob. of hip fracture with BMD	Gestations
1	2008-11-10	HFx	T T	C C	C C	G G	C C	C T	G G	G G	C G	A A	C A	G A	A G	A A	54	24.52	0	14	50	0	0	0	0	0	0	0	2.6	0.3			4
2	2008-11-26	HFx	T T	C C	C C	G G	C C	C T	A G	G G	G G	A G	A A	G A	A A	G G	86	24.94	1	12	42	0	1	1	0	0	0	0	39	28			1
3	2008-12-03	HFx	C T	C G	C T	A G	C C	C C	G G	G G	G G	A G	C C	G A	G G	A G	84	16.8	0	15	40	0	0	1	0	0	0	0	16	11			11
4	2008-12-09	HFx	T T	C C	C C	G G	C C	C C	A G	G G	C G	A G	A A	A A	A A	G G	78	19.97	0	12	40	0	3	0	0	0	0	0	39	27			2
5	2008-12-09	HFx	T T	C C	C C	G G	C C	T T	A G	C G	G G	A G	C A	G A	A G	A G	68	29.94	0	15	39	0	3	0	0	0	0	1	9.7	3.2			5
6	2009-01-23	HFx	T T	C C	C C	G G	C C	C T	G G	G G	C C	G G	C C	G A	G G	G G	68	30.29	0	13	50	0	2	0	0	0	1	0	18	6.9			11
7	2009-01-28	HFx	T T	C C	C C	G G	C C	T T	A A	G G	C G	G G	A A	G G	A G	A G	69	20.93	0	15	50	0	1	0	0	0	1	0	15	6			0
8	2009-02-02	HFx	T T	C C	C C	G G	C C	T T	A G	G G	C G	A G	C A	G A	A G	A A	69	24.24	0	12	55	0	0	1	1	1	0	0	20	11			1
9	2009-02-13	HFx	T T	C C	C C	G G	C C	C C	G G	C G	G G	A A	C C	G G	A A	A G	48	34.84	0	13	39	0	0	0	0	0	0	1	1.9	0.1			1
10	2009-02-13	HFx	C T	C G	C T	A G	C C	C T	A G	G G	C G	A G	C A	A A	G G	A G	86	24.5	0	14		0	1	0	0	0	0	1	28	15			3
11	2009-03-24	HFx	C T	C G	C T	A G	C C	T T	A G	C G	G G	A G	C A	G A	A A	G G	62	24	0	13	34	1	4	1	0	0	0	0	24	7.3			3
12	2009-03-25	HFx	T T	C C	C C	G G	C C	T T	A A	G G	G G	A G	C C	A A	A G	A A	63	24.8	0	13	45	0	0	0	0	0	0	0	6.3	1.4			5
13	2009-07-06	HFx	T T	C C	C C	G G	C C	C T	A G	G G	G G	G G	A A	A A	G G	A G	69	21.22	1		50	0	0	0	0	0	0	0	7.5	2.7			0
14	2009-07-08	HFx	C T	C G	C T	A G	C C	C T	A G	G G	C G	A A	C C	G A	A G	A G	78	22.2	0	12	45	0	1	0	0	0	0	1	28	15			14
15	2009-08-24	HFx	T T	C C	C C	G G	C C	T T	A G	G G	G G	A G	C A	G G	A G	G G	84	25.1	0	12	45	0	0	0	0	0	1	1	18	9.1			10
16	2009-09-04	HFx	T T	C C	C C	G G	C C	T T	G G	G G	C G	A G	C A	G G	A G	A G	69	26.6	0	15	50	0	3	0	0	0	0	0	12	3.5			3
17	2009-09-24	HFx	T T	C C	C C	G G	C C	C C	A G	C G	G G	A G	C C	G A	A A	A G	71	17.8	1	12		0	0	0	1	0	0	0	16	9.3			0
18	2009-10-01	HFx	C T	C G	C T	A G	C C	T T	G G	G G	G G	A G	C A	G A	A G	A A	74	21.75	0	12	55	0	0	0	0	0	1	1	15	7.7			5
19	2009-10-07	HFx	T T	C C	C C	G G	C C	T T	A A	C G	G G	A G	C A	G A	A G	A A	66	28.62	0	14	46	0	0	1	0	0	0	0	5.4	1.4			6
20	2009-10-07	HFx	C C	G G	T T	A A	A A	T T	G G	G G	C G	G G	A A	G A	G G	G G	61	25.77	0	13	38	0	0	0	1	1	0	0	9.1	2.3			5
21	2009-10-07	HFx	C T	C G	C T	A G	C C	C T	G G	G G	C G	G G	A A	G G	A G	G G	67	23.19	0	13	50	0	0	1	0	0	0	0	6.9	2.4			10
22	2009-10-07	HFx	C T	C C	C T	A G	C C	T T	A G	G G	G G	A G	C A	A A	A G	A A	65	27.05	0	11	40	0	1	0	0	0	0	0	6.8	1.6			5
23	2009-10-14	HFx	T T	C C	C C	G G	C C	T T	A G	G G	C G	G G	A A	G A	A G	A A	69	33.78	0	15	48	1	4	0	0	0	1	0	9.9	2.4			6
24	2009-10-14	HFx	T T	C C	C C	G G	C C	T T	A G	G G	G G	A G	C C	G G	A G	A A	67	27.58	0	11	37	0	0	0	0	0	0	1	7.7	2.1			5
25	2009-10-14	HFx	T T	C C	C C	G G	C C	T T	A A	G G	C G	A G	C A	A A	G G	A G	83	20.07	1	16	50	0	1	0	0	0	0	0	22	12			6
26	2009-10-14	HFx	T T	C C	C C	G G	C C	T T	G G	G G	C G	G G	C A	G A	A A	A G	81	22.26	1	12	48	0	0	0	0	0	1	0	13	6.3			3
27	2009-10-19	HFx	C T	C G	C T	A G	C C	C T	A G	G G	C G	G G	A A	G A	G G	A G	66	29.48	0	12	46	0	1	0	1	0	1	0	15	4.6			1
28	2009-10-21	HFx	T T	C C	C C	G G	C C	C T	G G	G G	C C	A A	C C	A A	A A	A G	80	21.6	0	12	50	0	1	0	0	0	0	0	20	10			0
29	2009-10-21	HFx	C T	C G	C T	A G	A A	C T	A G	G G	C G	A G	C A	G A	G G	A G	61	25.96	1	11	55	1	0	1	0	0	0	0	7.9	1.2			2
30	2009-10-21	HFx	T T	C C	C C	G G	C C	T T	A G	G G	C G	A G	C A	A A	A A	A G	71	25.51	0	13	50	0	0	0	0	0	1	0	11	3.8			4
31	2009-10-28	HFx	C T	C G	C T	A G	C C	T T	A G	C G	G G	A A	C A	A A	A G	G G	59	27.305	0	12	48	0	5	1	0	0	1	1	11	3.3			0
32	2009-10-28	HFx	C T	C C	C C	A G	C C	C T	A G	C G	G G	G G	C A	A A	A G	A G	61	25.81	0	12	40	0	0	1	0	0	0	0	5.9	1.6			1
33	2009-10-28	HFx	C T	C G	C T	A G	C C	C T	A G	G G	C C	A G	A A	A A	A G	A G	62	27.05	0	14	38	0	2	0	0	0	1	1	5.6	1.1			0
34	2009-11-24	HFx	T T	C G	C C	G G	C C	C T	G G	G G	C C	A G	C A	A A	A A	G G	66	29.36	0	13	45	0	0	0	0	0	1	0	4.9	0.9			7
35	2009-11-24	HFx	C T	C G	C T	A A	A A	C C	G G	G G	G G	G G	C A	G G	G G	A G	73	27.03	0	14	50	0	1	0	0	0	1	0	15	4.9			3
36	2009-12-01	HFx	T T	C C	C C	G G	C C	T T	G G	G G	G G	G G	C A	G A	A G	G G	79	20.13	0	15	50	0	5	0	0	0	0	0	21	11			11
37	2009-12-01	HFx	T T	C C	C C	G G	C C	C T	A G	C G	C G	A G	C A	G A	A G	A G	50	31.11	0	14	48	0	1	1	0	0	1	1	5.7	1.2			9
38	2009-12-08	HFx	C C	G G	T T	A A	C C	T T	G G	G G	C C	A G	C C	A A	A G	A G	86	29.3	0	12	40	0	1		0	0	0	0	24	12			2
39	2009-12-08	HFx	T T	C C	C C	G G	C C	T T	G G	G G	C G	A G	C C	A A	A A	A G	87	20.81	1	16	49	0	3	0	0	0	0	0	22	13			9
40	2009-12-15	HFx	T T	C C	C C	G G	C C	C T	A A	C C	G G	A G	C A	G G	A G	A A	91	17.58	0	12	36	0	0	0	0	0	0	0	23	18			9
41	2009-12-16	HFx	T T	C C	C C	G G	C C	T T	A G	G G	C G	A G	C A	A A	G G	A G	85	27.39	0	12		0	1	0	0	0	1	0	11	4.8			8
42	2010-01-08	HFx	C T	C G	C T	A G	C C	T T	A G	G G	C C	A A	C C	G A	A G	A G	88	28.88	0			0	3	0	0	0	0	0	25	12			2
43	2010-01-25	HFx	C T	C G	C T	A G	A A	T T	G G	C G	G G	A G	C A	G G	A A	G G	75	20.83	0	14	58	0	0	0	0	0	1	1	17	9.2			7
44	2010-02-09	HFx	T T	C C	C C	G G	C C	T T	A A	G G	C C	A G	C A	G A	A G	A G	94	24.4	0	15	40	0	1	1	0	0	1	1	40	29			7
45	2010-02-12	HFx	T T	C C	C C	G G	C C	C T	G G	G G	C C	A G	C C	A A	G G	A G	78	32.12	0	13	52	0	3	0	0	0	1	0	15	4.8			2
46	2010-02-17	HFx	C T	C G	C T	A G	A A	C T	G G	G G	G G	G G	A A	G A	A G	G G	75	40.9	0	13	45	0	0	0	0	0	0	0	5.9	1.5			10
47	2010-02-17	HFx	C T	C G	C T	A G	C C	C T	G G	G G	G G	A G	C A	G G	A G	G G	81	26.2	0	13	50	0	0	1	0	0	1	0	13	6.3			9
48	2010-02-19	HFx	T T	C C	C C	G G	C C	T T	G G	G G	C G	A G	C C	G A	G G	A G	72	22.6	0	15	50	0	0	0	0	0	1	0	8.9	3.3			7
49	2010-03-03	HFx	T T	C C	C C	G G	C C	T T	A G	G G	C C	A A	C A	A A	A A	G G	77	27.4	0	12	50	0	0	0	0	0	0	1	14	6.1			9
50	2010-03-03	HFx	T T	C C	C C	G G	C C	C T	G G	G G	G G	A G	A A	A A	A G	A G	76	27.7	0	14	39	0	4	0	0	0	1	0	23	9.6			3
51	2010-03-05	HFx	T T	C C	C C	G G	C C	T T	G G	G G	C G	A A	C C	G A	A G	G G	92	23.8	0	12	45	0	4	1	0	0	0	0	22	13			9
52	2010-03-11	HFx	T T	C C	C C	G G	C C	C T	G G	G G	C C	A G	C A	G A	A A	A A	67	28.9	0	13	50	0	1	0	0	0	1	1	14	4.5			5
53	2010-03-12	HFx	T T	C C	C C	G G	C C	T T	G G	G G	C G	G G	C C	G A	A A	A G	88	23	0	12	50	0	0	0	0	0	1	0	13	7			7
54	2010-03-12	HFx	C T	C G	C T	A G	C C	C C	A G	G G	G G	A A	C C	G A	A G	A A	84	16.9	0	14		0	0	0	0	0	0	1	24	18			5
55	2010-03-22	HFx	C T	C G	C T	A G	A A	C T	G G	G G	C G	G G	C A	G A	A G	G G	51	25.43	1	12	47	0	0	0	0	0	0	1	2.9	0.3			3
56	2010-03-22	HFx	T T	C C	C C	G G	C C	C T	G G	G G	G G	A G	C A	A A	A G	A G	90	22.89	0	11	50	0	0	0	0	0	0	0	13	7.2			5
57	2010-03-23	HFx	T T	C C	C C	G G	C C	TT	A G	G G	C G	G G	C A	A A	A A	A G	88	19.2	0	13	45	0	1	0	0	0	0	0	23	14			11
58	2010-03-23	HFx	T T	C C	C C	G G	C C	C T	G G	G G	G G	A G	C A	G A	A G	A G	90	19.5	0	13	40	0	4			0	1	0	32	23			6
59	2010-04-14	HFx	T T	C C	C C	G G	C C	C T	G G	G G	G G	A A	C C	A A	G G	G G	82	18.7				0	0	0	0				15	9.1			0
60	2010-04-22	HFx	C T	C G	C T	A G	C C	T T	A G	G G	G G	G G	C A	A A	A G	G G	60	22.2	0	12	50	0	3	0	0	0	0	0	8.3	2.2			0
61	2010-04-23	HFx	T T	C C	C C	G G	C C	C T	G G	G G	C G	A G	C C	G A	A A	A G	77	18.3	0	11	53	0	0	0	0			1	20	13			3
62	2010-04-23	HFx	T T	C C	C C	G G	C C	T T	A A	G G	C G	G G	C A	G A	G G	G G	74	21.9		13	38	0	0	1	0			1	15	7.5			0
63	2010-05-06	HFx	T T	C C	C C	G G	C C	C C	G G	C G	C G	A G	C A	A A	A A	G G	77	27.6	0	12		0	0	0	0	0	1	0	9.7	3.4			0
64	2010-05-14	HFx	C T	C G	C T	A G	C C	T T	A G	G G	C C	A G	C C	A A	A G	A G	86	25.5	0	16		1	1	0	0	0	1	0	35	26			0
65	2010-05-17	HFx	C T	C G	C T	A G	C C	T T	A G	G G	C G	A G	C A	G A	A G	G G	78	22.9	0	13	50	0	1	0	0	0	0	0	19	8.5			10
66	2010-05-19	HFx	C T	C C	C T	G G	C C	T T	G G	G G	C C	A G	A A	A A	A G	A G	85	30	0			0	0	0	0	0	0	0	15	7.3			0
67	2010-05-19	HFx	T T	C C	C C	G G	C C	C T	G G	G G	C G	A A	C A	A A	A G	A G	88	36.6	0	13	42	0	0	0	0	0	1	0	12	5.5			6
68	2010-05-24	HFx	C T	C G	C T	A G	C C	C T	A G	G G	C G	A G	C A	A A	A A	G G	84	26.4	0	12	42	0	0	0	0	0	1	1	17	8.6			8
69	2010-06-14	HFx	T T	C C	C C	G G	C C	C T	G G	G G	C C	A G	C A	G A	A G	G G	87	28.06	0	13	45	0	0	0	0	0	0	0	11	4.9			6
70	2010-06-15	HFx	C C	C C	C T	A G	C C	T T	G G	G G	C G	G G	C A	G A	A A	G G	84	20	0	12	50	0	0	0		0	1	0	14	8.4			7
71	2010-06-15	HFx	T T	C C	C C	G G	C C	T T	G G	C G	G G	G G	C A	A A	G G	A G	62	24.8	1	13	45	1	0	0	0	0	0	1	11	1.7			2
72	2010-06-15	HFx	C T	C G	C T	A G	C C	T T	G G	G G	C G	A G	C C	A A	G G	G G	73	27.05	0	13	50	0	0	0	0	0	1	0	12	4.4			5
73	2010-06-16	HFx	C T	C G	C T	A G	C C	C T	A G	G G	C G	A A	C C	A A	A G	A A	92	24.5	0	12	38	0	1	1	0	0	1	0	29	16			4
74	2010-06-16	HFx	C T	C G	C T	A G	A A	C T	G G	G G	C G	A G	C A	G A	A G	G G	87	28.4	0	14		0	0	0		1	0	0	16	8.3			0
75	2010-06-24	HFx	T T	C C	C C	G G	C C	T T	A A	G G	C G	A A	C C	G A	A G	G G	54	25	0	1	50	0	0	1	0	1	0	0	3.5	0.4			2												No recuerda	Fx cadera
76	2010-07-19	HFx	T T	C C	C C	G G	C C	T T	A G	G G	C C	A A	C C	G A	G G	G G	85	20.9	0	12	50	0	0	0	0	0	1	0	14	8			0
77	2010-07-19	HFx	T T	C C	C C	G G	C C	T T	G G	C G	G G	A A	C C	G G	A G	G G	91	23.9	0	12		0	0	0	0	0	1	1	19	11			6
78	2010-07-27	HFx	C T	C G	C T	A G	C C	T T	G G	C G	G G	A A	C A	A A	A G	G G	78	22.3	0	12	53	0	1	0	0	0	1	0	20	9			2
79	2010-09-13	HFx	C T	C G	C T	A G	C C	T T	A G	G G	G G	G G	A A	A A	G G	G G	78	23.78	0	13	40	0	3	0	0	0	0	0	27	13			0
80	2010-09-27	HFx	T T	C C	C C	G G	C C	T T	G G	G G	C G	G G	A A	G A	A G	G G	92	28.3	0	13	50	0	0	0	0	0	0	0	11	5			0
81	2010-10-06	HFx	C T	C G	C T	A G	C C	T T	G G	G G	C G	A A	C C	A A	A G	A G	73	29.3	0		50	0	3	0	0	0	0	0	16	5.2			5
82	2010-10-11	HFx	T T	C C	C C	G G	C C	C T	G G	G G	G G	G G	A A	G A	G G	G G	92	22.86	0			0	3	0	0	0	1	0	21	11			3
83	2010-10-15	HFx	T T	C C	C C	G G	C C	C T	A G	C G	G G	G G	C A	G A	G G	G G	64	19.51	0	13	48	0	3	0	0	0	0	1	16	7.6			5
84	2010-10-15	HFx	T T	C C	C C	G G	C C	T T	G G	G G	C G	G G	C A	A A	G G	A A	83	34.5	0	13	45	0	0	0	0	0	0	0	8.6	3.2			8
85	2010-10-15	HFx	C T	C G	C T	A G	A A	C T	G G	G G	C G	A G	C A	G A	A G	G G	77	32.12	0	12	50	0	4	0	0	0	0	0	15	4.6			1
86	2010-10-15	HFx	T T	C C	C C	G G	C C	C T	G G	G G	C G	A G	C C	G A	A A	A G	78	28.16	0	13	30	0	0	0	0	0	1	0	19	12			8
87	2010-11-10	HFx	C T	C G	C T	A G	C C	C T	G G	G G	C G	A G	C A	A A	A G	A G	85	19.98	0	18	50	0	0	0	0	0	1	0	14	9			5
88	2010-11-10	HFx	C T	C G	C T	A G	C C	T T	A A	G G	C G	A G	A A	G G	A G	G G	90	24.4		13	50	0	3	0	0	0	0	0	29	16			16
89	2010-11-10	HFx	T T	C C	C C	G G	C C	T T	A A	G G	C G	A G	C A	G A	G G	G G	76	21.95	0	13	40	0	3	0	0	0	1	1	28	15			7
90	2011-01-13	HFx	C T	C G	C T	A G	C C	C T	A G	C G	G G	A G	C A	G G	A G	A G	72	21.33	0	10	31	1	3	1	0	0	0	0	48	39			2
91	2011-01-13	HFx	T T	C C	C C	G G	C C	T T	G G	C G	G G	A A	C C	A A	G G	A A	65	23.33	0	11	50	0	0	0	0	0	0	0	4.8	0.9			1
92	2011-02-28	HFx	T T	C C	C C	G G	C C	T T	G G	G G	C G	G G	C A	G G	G G	G G	79	28.3	0	13	50	0	0	1	0	0	1	0	10	3.7			1
93	2011-03-03	HFx	T T	C C	C C	G G	C C	T T	A A	G G	C G	A G	C C	G A	A G	A G	80	21.6	0	13	50	0	0	0	0	0	0	0	13	6.5			6
94	2011-03-03	HFx	T T	C C	C C	G G	C C	C T	A G	G G	G G	G G	A A	G A	A G	A G	71	27.67	0	12	56	0	3	0	0	0	0	0	14	4.4			5
95	2011-03-11	HFx	T T	C C	C C	G G	C C	T T	A G	G G	C C	A A	C C	G A	A G	A A	89	25.3	0	12	50	0	3	0	0	0	0	1	28	15			8
96	2011-03-16	HFx	T T	C C	C C	G G	C C	C C	G G	G G	C C	G G	A A	G G	G G	G G	78	28.84	1	13	54	0	3	0	0	0	1	0	16	5.6			4
97	2011-03-29	HFx	T T	C C	C C	G G	C C	T T	G G	G G	C G	G G	C A	G A	A G	G G	75	19.95	0	11	50	0	3	0	0	0	0	0	20	10			7
98	2011-03-31	HFx	T T	C C	C C	G G	C C	T T	G G	G G	G G	A G	C C	G A	G G	G G	81	23.19	0	13	50	0	3	1	0	0	1	0	22	12			4												na	Fx cadera
99	2011-04-08	HFx	C T	C G	C T	A G	C C	T T	G G	C G	G G	A G	C A	A A	A G	G G	89	19.77	0	16	58	0	0	0	0	0	1	0	14	9.3			6												Fx cadera
100	2011-04-15	HFx	T T	C C	C C	G G	C C	T T	G G	G G	C C	A G	C C	A A	A A	A G	76	18.66	0	15	45	0	0	1	0	0	1	0	15	9.6			7
101	2011-04-27	HFx	T T	C C	C C	G G	C C	C C	G G	G G	G G	G G	C A	G A	A G	A G	80	21.7	0	13	42	0	0	0	0	0	1	0	13	6.4			7
102	2011-05-03	HFx	T T	C C	C C	G G	C C	C T	A A	G G	G G	A A	C A	A A	A A	G G	86	40.81	0	13	50	0	0	0	0	0	0	0	7	2.5			15												No recuerda
103	2011-05-03	HFx	T T	C C	C C	G G	C C	C T	A G	G G	C G	A G	C A	G A	A G	A A	77	27.06	0	12	50	0	3	0	0	0	1	1	24	11			5
104	2011-05-17	HFx	C T	C G	C T	A G	C C	T T	A G	G G	G G	A G	C A	G A	A G	G G	76	31.11	0	14	48	0	3	0	0	0	0	1	21	8.5			11
105	2011-05-19	HFx	T T	C C	C C	G G	C C	C C	G G	C G	G G	A G	C A	G G	A G	G G	48	sin datos	0	11	48	0	1	1	0	0	1	1	3.5	0.5			1
106	2011-05-25	HFx	C T	C G	C T	A G	C C	C T	G G	G G	C G	G G	A A	G A	A G	A G	82	21.8	0	12	42	1	3	0	0	0	1	0	54	47			3
107	2011-06-07	HFx	T T	C C	C C	G G	C C	T T	G G	G G	C C	A G	C C	A A	A G	G G	39	26.8	0	13	NA	0	1	0	0	0	0	0	1.1	0			3
108	2011-06-17	HFx	T T	C C	C C	G G	C C	T T	A A	G G	C G	A A	C C	A A	A A	G G	90	20	0	15	50	0	3	0	0	0	1	1	31	22			4
109	2011-06-16	HFx	T T	C C	C C	G G	C C	C T	G G	G G	C G	A G	A A	G A	A A	A A	105	25.5	0	13	50	0	0	0	0	0	1	1	18	10			5
110	2011-06-21	HFx	C C	G G	T T	A A	C C	C T	G G	G G	C G	A G	C A	G G	A G	G G	68	16.44	0	13	30	0	0	0	0	0	1	1	12	6.9			11
111	2011-06-21	HFx	T T	C C	C C	G G	C C	C T	A G	G G	G G	A G	C A	G A	A A	G G	66	28.62	0	14	48	0	3	0	0	1	0	0	14	4.1			7
112	2011-06-24	HFx	T T	C C	C C	G G	C C	T T	A G	G G	C G	A A	C C	G A	A G	A A	86	17.5	0	17		0	0	0	0	0	1	0	15	11			1
113	2011-06-28	HFx	C T	C G	C T	A G	C C	C T	G G	G G	G G	G G	A A	G A	A G	A A	87	32.88	0	12	50	0	0	0	0	0	1	0	9.4	3.8			6
114	2011-06-28	HFx	T T	C C	C C	G G	C C	T T	A G	G G	C C	A G	C A	G A	A A	A G	76	27.05	0	13	65	0	0	0	0	0	1	0	9.6	3.3			3
115	2011-07-01	HFx	T T	C C	C C	G G	C C	C T	G G	G G	C G	A G	C A	G A	A G	G G	77	26.1	0	13	50	1	3	0	0	0	0	0	31	21			6												na
116	2011-07-07	HFx	T T	C C	C C	G G	C C	C C	G G	G G	C G	G G	A A	G G	A G	A G	74	23.96	0	12	52	0	3	0	0	0	1	0	17	6.4			4
117	2011-07-25	HFx	T T	C C	C C	G G	C C	C T	G G	G G	C G	A A	C A	A A	G G	G G	85	25.33	0	13	46	0	3	0	0	0	1	0	20	8.2			8
118	2011-07-25	HFx	T T	C C	C C	G G	C C	T T	A G	G G	C C	A G	C A	G A	A G	A G	72		0	12	45	0	0	0	0	0	1	1	23	9.5			1
119	2011-07-28	HFx	C T	C G	C T	A G	A A	C T	G G	G G	G G	A G	C A	G A	A G	A G	55	47.9	1	13	54	0	0	0	0	0	1	1	2	0.2			6
120	2011-08-01	HFx	C T	C G	C T	A G	C C	T T	G G	G G	C G	A G	A A	G A	A G	A G	82	23.11	0	14	52	0	3	0	0	1	0	0	29	16			8
121	2011-08-11	HFx	T T	C C	C C	G G	C C	T T	A G	G G	C G	A G	C A	G A	A G	G G	89	22.66	0	13	50	0	1	0	0	0	0	0	13	7.2			3
122	2011-08-17	HFx	T T	C C	C C	G G	C C	C T	G G	G G	G G	A G	C A	A A	A G	A A	69	27	0	11	45	1	3	0	0	0	1	1	27	11			0
123	2011-08-24	HFx	T T	C C	C C	G G	C C	T T	A G	C G	C G	G G	C A	A A	A G	A G	80	24.78	0	12	49	0	3	0	0	0	0	0	19	7.5			6
124	2011-08-24	HFx	C T	C G	C T	A G	A A	T T	A G	G G	C G	A A	A A	G G	A G	G G	87	30.6	0	14	46	0	3	1	0	0	0	0	18	9			8
125	2011-08-24	HFx	C C	G G	T T	A A	A A	T T	A G	G G	C C	G G	C C	G A	A A	A G	50	22.63	0	13		1	0	1	0	0	0	0	4.4	0.4			0
126	2011-08-24	HFx	T T	C C	C C	G G	C C	T T	G G	G G	C C	A G	C A	A A	A G	A A	66	26.25	0	12	45	0	3	0	0	0	1	1	18	6.2			8												No recuerda
127	2011-08-24	HFx	T T	C C	C C	G G	C C	T T	G G	C G	G G	A G	C A	A A	G G	A G	76	35.04	0	15	45	0	3	0	0	0	1	1	19	7			9
128	2011-08-30	HFx	C C	G G	T T	A A	C C	C T	G G	C G	G G	A A	C C	A A	A G	G G	60	23.5	0	13	45	0	0	1	0	0	0	0	4.2	1			3
129	2011-09-12	HFx	C C	C G	T T	A G	C C	C T	A G	G G	C G	A A	C C	G A	A G	A A	60	25.29	0	13	57	0	3	0	0	0	0	0	7.7	1.6			0
130	2011-09-14	HFx	T T	C C	C C	G G	C C	C C	A G	G G	C C	A A	C A	A A	A G	G G	73		0	15	50	0	0	0	0	0	0	0	18	7.9			9
131	2011-09-15	HFx	C T	C G	C T	A G	C C	C C	G G	C G	C G	G G	A A	G G	A A	A G	84	19.47	0	13	59	0	1	1	0	0	1	1	36	28			6												No recuerda
132	2011-09-20	HFx	C T	C G	C T	A G	C C	T T	A G	G G	C G	A G	C A	G A	G G	G G	80	22.71	1	14	30	0	0	1	0	1	1	1	18	10			4
133	2011-09-23	HFx	C T	C G	C T	A G	C C	C T	G G	G G	C G	A G	C A	G A	G G	A G	84		0	13	50	0	3	0	0	0	1	0	23	15			8
134	2011-09-28	HFx	C T	C G	C T	A G	C C	C C	G G	G G	C C	A G	A A	G G	A A	G G	70	31.88	0	11	45	0	0	0	0	0	1	0	5.9	1.4			4
135	2011-10-03	HFx	T T	C C	C C	G G	C C	C T	A A	G G	G G	A G	C A	G A	G G	A G	90	26.53	0	13	37	0	1	1	0	0	0	1	29	19			0
136	2011-10-03	HFx	T T	C C	C C	G G	C C	T T	G G	C G	G G	A G	C A	G A	A G	A G	75	24	0	12		0	0	0	0	0	1	0	10	3.8			7
137	2011-10-19	HFx	T T	C C	C C	G G	C C	T T	A G	G G	C G	A G	C A	G A	G G	A A	93	20.4	0		50	0	0	0	0	0	1	1	14	8.7			5
138	2011-10-21	HFx	C C	G G	T T	A A	C C	T T	A G	C G	G G	A G	C A	G A	A G	A G	92	22.2	0	14	40	0	0	0	0	0	0	0	20	13			4
139	2011-10-21	HFx	C C	G G	T T	A A	C C	C C	A G	G G	C C	A G	C A	G A	G G	G G	74	27.77	0	15	46	0	0	0	0	0	0	0	12	4.7			2
140	2011-10-31	HFx	T T	C G	C C	A G	C C	T T	A A	G G	C G	A A	C A	G A	A G	G G	68	31.99	0	14	40	0	0	0	0	0	0	0	5.2	1.1			4
141	2011-11-07	HFx	T T	C C	C C	G G	C C	T T	G G	G G	C C	A G	C A	G A	A G	G G	81	24.43	0			0	5	1	0	0	0	0	22	11
142	2011-11-29	HFx	T T	C C	C C	G G	C C	T T	A G	C G	G G	A G	A A	G A	G G	A G	85	24.19	0	13	50	0	3	1	0	0	0	0	20	9			4
143	2011-11-29	HFx	C T	C G	C T	A G	C C	C T	A G	G G	G G	A G	C C	G A	A G	A G	79	23.92	0	12	49	0	0	0	0	0	1	0	12	5.6			0
144	2012-04-16	HFx	C T	C G	C T	A G	A A	T T	A G	G G	C C	A G	A A	A A	A G	A A	77	19.98	0	12	45	0	0	0	0	0	0	0	13	6.6			7
145	2012-04-18	HFx	T T	C C	C C	G G	C C	C C	G G	G G	C C	A G	C C	G A	A G	G G	73	29.29	0	13	45	0	3	0	0	0	0	1	21	8.5			9
146	2012-05-17	HFx	C T	C G	C T	A G	A A	C T	AG	C G	G G	A A	C C	A A	G G	A A	74	23.5	0	15	55	0	0	0	0	0	1	1	14	6.3			0
147	2012-05-23	HFx	C T	C G	C T	A G	C C	T T	A G	G G	C G	A G	C A	G A	A G	G G	79	19.11	0	12	50	0	3	0	0	0	0	0	22	12			3
148	2012-05-30	HFx	C T	C G	C T	A G	C C	T T	A G	C G	G G	A G	C A	A A	A G	A A	96	24.98	0	14	40	0	0	0	0	0	1	0	18	10			10
149	2012-06-07	HFx	T T	C C	C C	G G	C C	T T	A G	G G	C G	A G	C A	A A	A G	G G	88	19.52	0	14	35	0	0	1	0	0	1	0	22	16			10
150	2012-06-08	HFx	C T	C C	C T	G G	C C	T T	A G	G G	C G	A G	C C	A A	A G	A G	78	29.5	0	14	42	0	3	0	0	0	1	1	23	9.6			11
151	2012-06-11	HFx	T T	C C	C C	G G	C C	T T	A A	G G	C G	A A	C C	A A	A G	A A	72	28.13	0	14	52	0	1	0	0	0	1	0	15	4.6			9												No recuerda
152	2012-06-18	HFx	C T	C G	C T	A G	C C	C T	G G	G G	C G	G G	C A	A A	A G	A A	78	22.5	0	14	45	0	1	0	0	0	0	1	17	9.4			9
153	2012-06-26	HFx	T T	C C	C C	G G	C C	T T	A G	G G	C G	A A	C A	A A	G G	A G	87	28.8	0	15	50	0	3	0	0	0	1	0	18	7.3			9
154	2012-06-26	HFx	T T	C C	C C	G G	C C	T T	A A	G G	C G	A G	C C	G A	A G	A G	87	20.5	0	15	37	0	0	0	0	0	1	0	21	14			0
155	2012-06-27	HFx	T T	C C	C C	G G	C C	T T	A G	G G	G G	A G	C A	G G	A G	A G	80	29.53	0	14	45	0	3	0	0	0	1	0	16	5.7			13												No recuerda
156	2012-08-09	HFx	C T	C G	C T	A G	C C	T T	G G	G G	C G	G G	A A	A A	G G	A G	85	25.6	0	14	50	0	3	0	0	0	0	0	28	14			1
157	2012-08-14	HFx	T T	C C	C C	G G	C C	T T	A G	G G	C G	A G	C A	G A	G G	A G	58	31.08	0	12	52	0	0	0	0	0	0	0	2.8	0.3			12
158	2012-08-20	HFx	C T	C G	C T	A G	C C	C T	A A	G G	C G	A G	C A	G A	G G	G G	84	22.26	0	12	52	0	0	0	0	0	0	0	13	6.9			3
159	2012-08-22	HFx	T T	C C	C C	G G	C C	C C	A G	G G	C G	A G	C A	A A	A G	A G	87	18.6	0	11	27	0	0	0	0	0	1	1	22	16			9
160	2012-08-24	HFx	T T	C C	C C	G G	C C	C T	A A	G G	C G	A G	A A	A A	A G	A A	89	22.6	0		40	0	3	0	0	0	1	0	30	18			3
161	2012-09-03	HFx	T T	C C	C C	G G	C C	C T	G G	G G	C G	A G	C A	A A	G G	G G	95	20.8	0			0	3	0	0	0	0	0	14	8.5			9
162	2012-09-12	HFx	C T	C G	C T	A G	A A	C T	A G	G G	C G	A G	C A	A A	G G	A G	77	22.3	0	12	45	0	3	0	0	0	1	1	28	15			11
163	2012-09-12	HFx	C T	C C	C C	A G	C C	T T	A G	G G	G G	A G	C C	G A	A G	A G	79	29.6	0	13	46	0	3	0	0	0	1	1	23	9.8			2
164	2012-09-18	HFx	C T	C G	C T	A G	A A	C C	A G	C G	G G	G G	C A	G A	G G	G G	95	23.4	1	13	50	0	3	0	0	0	0	0	21	10			4
165	2012-09-18	HFx	C T	C G	C T	A G	C C	C T	G G	C G	G G	A A	C C	A A	A G	A G	89	20	0			0	3	0	0	0	0	0	22	14			8
166	2012-09-27	HFx	T T	C C	C C	G G	C C	C T	A G	G G	G G	A G	C C	G A	G G	A G	75	25.7	0	14	50	0	3	0	0	0	1	0	17	6.1			7
167	2012-09-27	HFx	T T	C C	C C	G G	C C	C T	A G	G G	C G	A A	C C	G A	A G	A G	75	25	0	12	47	0	0	0	0	0	0	0	9.9	3.4			8
168	2012-09-27	HFx	C T	C G	C T	A G	C C	C T	G G	G G	C G	A G	C A	G A	G G	A A	80	28.1	0	11	52	0	3	0	0	0	1	0	17	6.1			3
169	2013-02-05	HFx	C T	C C	C T	A G	C C	C T	A G	G G	G G	A A	C A	A A	G G	A G	87	21.2	0	12	46	0	0	0	0	0	1	1	21	14			10
170	2013-02-06	HFx	T T	C C	C C	G G	C C	C T	G G	G G	G G	A A	C C	A A	G G	G G	84	20	0	16	50	0	3	0	0	0	0	0	22	13			0
171	2013-02-12	HFx	C T	C G	C T	A G	C C	T T	G G	C G	G G	G G	C A	A A	A G	A G	90	26.16	0	12	38	0	3	1	0	0	0	0	30	19			9
172	2013-02-14	HFx	T T	C C	C C	G G	C C	T T	A G	G G	C G	G G	A A	G A	G G	A A	83	26.7	0	12	55	0	0	0	0	0	1	0	11	4.7			6
173	2013-02-26	HFx	C C	G G	T T	A A	C C	C T	A A	G G	C G	G G	A A	G G	A A	A G	82	25.4	0	12	50	0	0	0	0	0	1	0	12	4.9			8
174	2013-02-27	HFx	T T	C C	C C	G G	C C	C T	G G	G G	C G	A G	A A	A A	A A	A A	76	28.8	0	11	44	0	0	0	0	0	0	0	9	3			2
175	2013-02-28	HFx	T T	C C	C C	G G	C C	T T	A G	C G	G G	A G	C C	G A	G G	A G	81	32	0	13	42	0	0	0	0	0	0	1	13	5.9			4
176	2013-03-05	HFx	C T	C C	C T	A G	C C	T T	G G	G G	C G	A A	C C	A A	A G	A G	80	32	0	13	50	0	0	0	0	0	1	0	9	3.2			17
177	2013-03-20	HFx	T T	C C	C C	G G	C C	T T	A A	G G	G G	A A	C C	A A	A G	A G	79	25.79	0	12	43	0	0	0	0	0	0	0	11	4.3			6
178	2013-04-11	HFx	T T	C C	C C	G G	C C	T T	A G	G G	C G	G G	C C	G A	A G	G G	72	24	0	15	48	0	0	0	0	0	0	1	12	4.9			6
179	2013-04-11	HFx	T T	C C	C C	G G	C C	T T	A G	G G	G G	A A	C C	A A	A A	A G	82	21.46	0	12	45	0	3	0	0	0	0	0	21	11			6
180	2013-04-11	HFx	C T	C G	C T	A G	C C	T T	A A	G G	C G	A A	C A	G A	A G	A G	92	18.75	0	13	49	0	0	0	0	0	1	0	15	9.8			5												No recuerda
181	2013-04-19	HFx	T T	C C	C C	G G	C C	C T	G G	G G	C G	A G	C C	G G	A G	G G	54	28.8	0	13	49	0	0	0	0	0	0	1	3.2	0.4			0
182	2013-04-24	HFx	T T	C C	C C	G G	C C	C T	G G	C G	G G	A G	A A	G A	G G	G G	93	31.2	0	16	46	0	3	0	0	0	1	0	16	6.6			14
183	2013-04-29	HFx	C T	C G	C T	A G	C C	C T	G G	G G	G G	G G	A A	G A	G G	G G	72	21.3	0	14	42	0	0	0	0	0	1	0	9.2	3.8			6
184	2013-05-14	HFx	T T	C C	C T	G G	C C	T T	G G	G G	C C	G G	C A	G A	A A	A G	86	21.01	0	13	28	0	0	0	0	0	0	1	21	14			0
185	2013-05-17	HFx	T T	C C	C C	G G	C C	T T	G G	G G	C G	A G	C C	A A	A A	A G	79	32.9	0	13	49	0	0	0	0	0	1	1	12	5.2			5
186	2013-05-23	HFx	C T	C G	C T	A G	C C	T T	A A	G G	C G	G G	C A	G G	G G	A G	78	26.49	0	13	52	0	0	0	0	0	1	1	15	6.8			2
187	2013-05-24	HFx	C C	G G	T T	A A	C C	C T	A G	G G	G G	A G	C A	A A	G G	G G	72	29.3	0	14	40	0	0	0	0	0	1	1	10	3.6			3
188	2013-05-30	HFx	T T	C G	C C	A G	C C	T T	A G	G G	G G	A A	C C	A A	A A	A G	71	21.3	1	13	40	0	3	0	0	1	1	0	21	9.9			3
189	2013-06-05	HFx	T T	C C	C C	G G	C C	T T	G G	G G	C G	G G	A A	G A	A A	G G	73	24.8	0	13	47	0	2	1	0	1	1	0	23	9.4			4
190	2013-06-07	HFx	T T	C C	C C	G G	C C	C T	G G	C G	C G	A G	C C	G A	A G	G G	95	32.9	0			0	0	0	0	0	1	0	9.4	4			1
191	2013-06-13	HFx	T T	C C	C C	G G	C C	C T	G G	G G	C G	A A	C A	A A	A G	A G	83	20	0	15	40	0	3	0	0	0	1	0	32	21			6
192	2011-06-14	HFx	C T	C G	C T	G G	C C	C C	G G	G G	C C	A A	C C	A A	A A	A G	87	24.48	0	15	41	0	3	0	0	0	0	0	29	16			10
193	2013-06-19	HFx	C T	C C	C C	A G	C C	T T	G G	C G	G G	A G	C A	G G	A A	G G	65	26.5	0	13	48	0	3	0	0	1	1	0	14	4.1			0
194	2013-06-24	HFx	C T	C C	C C	A G	C C	C T	A G	G G	G G	A G	A A	G A	G G	A G	92	20	0	13	50	0	0	1	0	0	1	0	14	9			3
195	2013-06-25	HFx	C T	C G	C T	A G	C C	T T	A G	G G	C G	A A	C A	G G	A G	A G	82	18.1	0	12	45	0	3	1	0	0	0	0	26	17			8
196	2013-07-05	HFx	T T	C C	C C	G G	C C	T T	A G	C C	G G	A A	C C	A A	A G	A G	97	30.2	0	12	50	0	3	1	0	0	1	1	24	12			9
197	2013-07-16	HFx	T T	C C	C C	G G	C C	C T	A G	G G	C C	A A	C C	G A	G G	A G	83	21.6	0	11	40	0	3	1	0	0	1	0	30	18			4
198	2013-08-12	HFx	T T	C C	C C	G G	C C	C T	A G	C G	G G	A A	C A	G A	G G	A G	76	20	0	17	45	0	0	0	0	0	0	0	12	6.3			7
199	2013-08-12	HFx	C T	C G	C T	A G	A A	T T	G G	G G	G G	A G	C A	G A	G G	G G	90	18	0	10	55	0	0	0	0	0	0	0	15	11			3
200	2013-08-13	HFx	T T	C C	C C	G G	C C	T T	A G	G G	G G	G G	A A	G A	A G	A G	78	23.9	0	14	50	0	0	0	0	0	1	1	17	8.2			2
201	2013-08-13	HFx	C T	C G	C T	A G	C C	C T	G G	G G	C G	A G	C A	G A	G G	G G	87	18.7	0	12	50	0	3	0	0	0	1	0	23	15			2
202	2013-08-13	HFx	T T	C C	C C	G G	C C	T T	G G	C G	C G	A A	C C	G A	A G	G G	86	26.9	0	13	45	0	3	0	0	0	1	0	19	8.1			13
203	2013-08-15	HFx	T T	C C	C C	G G	C C	T T	A G	G G	C G	A G	C C	A A	A A	A A	86	22.8	0	12	47	0	3	0	0	0	0	1	30	18			11
204	2013-08-19	HFx	T T	C C	C C	G G	C C	T T	A A	G G	G G	A A	C C	G A	A A	G G	79	24.4	0	14	50	0	3	0	0	0	0	0	19	7.4			3
205	2013-08-23	HFx	C T	C G	C T	A G	C C	T T	A G	G G	C G	A G	A A	G A	G G	A G	86	19.1	0	13	50	0	0	0	0	0	1	1	22	16			2
206	2013-09-06	HFx	C T	C G	C T	A G	C C	T T	A G	G G	C G	A G	C A	G A	G G	A G	82	22	0	15	50	0	0	0	0	0	1	1	19	11			12
207	2013-09-06	HFx	C T	C C	C T	G G	C C	T T	A G	G G	C G	A G	C A	A A	A G	A A	78	22	0	14	43	0	0	0	0	0	1	1	17	9.3			9
208	2013-09-06	HFx	C T	C G	C T	A G	C C	T T	G G	G G	G G	A G	C A	A A	A A	A A	82	28.3	0	13	38	0	0	0	0	0	1	0	15	7.3			4
209	2013-09-19	HFx	T T	C C	C C	G G	C C	T T	A G	G G	G G	A A	C C	G G	A A	G G	86	21.7	0	13	50	0	0	0	0	0	0	0	14	7.5			5
210	2013-09-19	HFx	T T	C C	C C	G G	C C	C T	A A	G G	G G	G G	A A	G G	G G	A G	92	27.1	0	13	50	0	3	0	0	0	1	0	19	8.2			0
211	2013-09-20	HFx	C T	C G	C T	A G	A A	C T	A G	G G	G G	A A	C C	G A	A A	A G	89	23.6	0	13	50	0	3	0	0	0	1	0	21	11			11
212	2013-09-23	HFx	C T	C G	C T	A G	A A	T T	A G	G G	C G	G G	A A	G A	G G	A G	62	24.4	0	14	45	0	3	1	0	0	0	0	9.8	3.1			0
213	2013-10-04	HFx	T T	C C	C C	G G	C C	C C	A G	G G	C G	A A	C A	G A	A G	A G	75	25.2	0	12	45	0	0	0	0	0	0	0	9.8	3.4			5
214	2013-10-04	HFx	T T	C C	C C	G G	C C	T T	G G	G G	C G	G G	A A	A A	A A	A A	89	23.4	0	14	50	0	3	0	0	0	0	1	29	17			5
215	2013-10-08	HFx	C T	C G	C T	A G	C C	C T	G G	C G	C G	A A	C C	A A	A G	G G	73	22.4	0	14	50	0	0	1	0	0	0	0	11	5.6			2												Fx cadera
216	2013-10-28	HFx	T T	C C	C C	G G	C C	C C	A G	G G	C G	A G	C A	A A	G G	A G	71	22.31	0	15	36	0	0	0	0	0	1	1	12	5.3			4
217	2013-10-28	HFx	C T	C G	C T	A G	C C	C T	A G	G G	G G	A G	C A	G A	A G	G G	82	25.8	0	14	50	0	3	0	0	0	0	0	19	7.4			11
218	2013-11-22	HFx	T T	C C	C C	G G	C C	C T	A G	G G	C G	A G	A A	G A	A G	A A	85	28.8	0	14	50	0	0	0	0	0	0	0	11	4.5			1
219	2013-11-22	HFx	T T	C C	C C	G G	C C	C C	G G	G G	C G	G G	C A	A A	A A	A G	77	24.4	0	15	50	0	0	0	0	0	1	1	16	7.3			10
220	2013-11-22	HFx	T T	C C	C C	G G	C C	T T	A A	G G	C C	A A	C A	G A	A G	G G	94	26.5	0	14	53	0	3	0	0	0	0	0	19	8.4			12
221	2013-11-27	HFx	T T	C C	C C	G G	C C	T T	A G	G G	G G	G G	C A	A A	G G	G G	74	21	0	14	50	0	1	0	0	0	1	1	27	15			0
222	2013-12-04	HFx	C T	C G	C T	A G	C C	T T	G G	G G	C G	G G	A A	A A	G G	A G	88	27	0	13	50	0	0	0	0	0	0	0	12	5.2			4
223	2013-12-06	HFx	T T	C C	C C	G G	C C	T T	G G	G G	C G	A A	C A	A A	A G	A G	58	19.1	0	14	48	0	0	0	0	0	1	0	3.6	0.9			0
224	2013-12-20	HFx	C T	G G	C T	A G	A A	C T	A G	C G	G G	A A	C C	G A	A G	A G	82	16.8	0	13	42	0	0	0	1	0	0	0	35	28			3
225	2014-01-06	HFx	C T	C C	C T	G G	C C	T T	A A	G G	G G	A G	C C	A A	A A	A A	78	21.9	0	14	50	0	3	0	0	0	1	0	20	9.4			1
226	2014-01-17	HFx	C T	C G	C T	A G	C C	T T	G G	G G	C G	G G	A A	G A	A G	G G	89	23.8	0	12	50	0	0	0	0	0	0	0	13	6.6			6
227	2014-02-10	HFx	C C	C G	T T	A G	C C	T T	G G	G G	G G	G G	A A	G A	A G	G G	78	28.13	0	15	50	1	0	0	0	0	0	1	27	20			1
228	2014-02-12	HFx	T T	C C	C C	G G	C C	T T	G G	G G	C G	G G	A A	A A	A G	A A	88	21.21	1	14	50	0	0	0	0	1	1	0	21	14			1
229	2014-02-12	HFx	C T	C G	C T	A G	A A	T T	G G	G G	C G	G G	A A	G A	A G	A G	78	23.55	0	13	40	0	0	0	0	0	0	1	17	8.4			11
230	2014-02-28	HFx	T T	C C	C C	G G	C C	C T	G G	C G	G G	A A	C C	G A	A G	G G	78	19.2	0	14	50	0	0	0	0	0	1	1	20	13			1
231	2014-03-03	HFx	C T	C C	C T	G G	C C	C T	A G	C G	G G	A G	C A	G A	A A	G G	87	18.76	1	13	36	0	0	0	0	0	0	0	22	16			5
232	2014-03-05	HFx	T T	C C	C C	G G	C C	T T	A G	G G	C C	A G	C C	G G	G G	A A	57	25.56	0	14	48	0	3	0	1	1	0	0	15	4.2			3
233	2014-03-05	HFx	T T	C C	C C	G G	C C	T T	A G	G G	C C	A G	C C	G A	A A	G G	52	31.53	0	15	50	0	3	0	0	0	0	0	4.1	0.5			2
234	2014-03-05	HFx	C T	G G	T T	A A	A A	C T	A G	G G	C C	A G	A A	G A	A A	A G	60	23.61	0	13	52	0	0	1	0	0	1	1	5.9	1.7			3
240	2011-08-10	HFx	T T	C C	C C	G G	C C	T T	A G	C G	G G	A G	C C	G G	A G	A G	73	22.18	0	14	50	0	4	0	0	1	0	0	25	12			4
273	2010-10-07	Op	C T	C C	C T	G G	C C	C T	A G	G G	C G	A A	C C	G A	A A	G G	62	27.27	0	12	47	0	0	0	0	0	0	0	4	0.6	5.3	1.1	3
274	2010-10-07	Op	C C	G G	T T	A A	A A	T T	A A	G G	C G	A A	C A	G G	A A	A G	56	25.56	1	12		0	0	0	0	0	0	0	2.8	0.3	4.3	0.9	3
275	2010-10-12	Op	C T	C G	C T	A G	C C	T T	A G	G G	G G	G G	C A	A A	A G	A A	85	24.44	0			0	0	0	0	1	1	0	18	9.9	12	4.7	0
276	2012-10-12	Op	T T	C C	C C	G G	C C	T T	A G	G G	G G	G G	C C	A A	A G	G G	77	22.43	0	14.5	50	0	5	0	1	1	1	0	41	26	34	17	8
277	2010-10-13	Op	T T	C C	C C	G G	C C	C T	A G	G G	C C	A G	C C	G G	A A	A A	81	28.8	1	14	44	0	4	0	0	0	1	0	24	10	38	22	11
278	2010-10-13	Op	C T	C G	C T	A G	A A	C T	A G	G G	C C	A G	C A	A A	A G	A G	56	26.25	1	16	32	0	4	1	0	0	0	0	9.2	2.7	11	5	2
279	2010-10-18	Op	T T	C C	C C	G G	C C	T T	A G	G G	C G	A G	C C	A A	A A	G G	84	29.5	1	14	44	0	0	0	0	0	1	1	15	7.3	12	5.2	12
280	2011-02-28	Op	T T	C C	C C	G G	C C	C T	A G	G G	G G	A G	C A	G A	A G	A G	64	26.4	0	14	45	0	0	1	0	0	1	0	5.1	1.2	14	8.8	4
281	2011-02-28	Op	T T	C C	C C	G G	C C	C T	G G	G G	C G	A G	C C	A A	G G	A A	80	20.88	0	13	40	0	2	0	0	0	1	0	30	18	18	7.5	8
282	2011-03-01	Op	C T	C G	C T	A G	A A	T T	A G	G G	C G	G G	A A	G G	A G	G G	72	22.5	0	12	37	0	2	1	0	0	0	0	27	16	24	14	3
283	2011-03-01	Op	T T	C C	C C	G G	C C	T T	G G	G G	G G	G G	A A	G G	A G	A G	89	21.86	0	12	37	0	0	0	0	0	0	1	20	13	14	6.8	5
284	2011-03-08	Op	T T	C C	C C	G G	C C	C T	G G	G G	C G	G G	C A	G A	G G	G G	80	20.16	0	15	50	0	0	0	0	0	1	0	13	7.5	15	7.1	5
285	2011-03-14	Op	C T	C C	C T	G G	C C	C T	G G	G G	G G	G G	C A	G G	A G	G G	81	24.12	0	15	39	0	0	0	0	0	1	0	18	9.1	13	5.3	0
286	2011-03-17	Op	T T	C C	C C	G G	C C	T T	A G	G G	C G	G G	C C	G A	A G	A G	58	32.88	0	12	42	0	0	1	0	0	0	0	3.9	0.7	6.9	3.2	2
287	2011-03-22	Op	T T	C C	C C	G G	C C	T T	G G	C G	C G	G G	C A	G A	G G	A G	81	26.19	0	15	52	0	0	0	0	0	0	0	11	4.5	14	5.7	5
288	2011-03-23	Op	C T	C G	C T	A G	C C	C T	A A	C G	G G	A A	C C	G A	G G	A G	83	21.28	0	9	47	0	0	1	0	0	1	0	15	9.9	15	8.8	9
289	2011-03-23	Op	T T	C C	C C	G G	C C	C T	A G	C G	G G	A G	C A	A A	A G	A G	81	33.72	0	13	45	0	2	0	0	0	1	0	14	4.8	18	6.7	10
290	2011-03-28	Op	T T	C C	C C	G G	C C	C T	G G	C G	C G	A A	C C	G A	A G	G G	57	21.2	1	15	43	0	0	0	0	0	0	0	4.5	1	5.9	2.2	3
291	2011-03-30	Op	C T	C G	C T	A G	C C	C T	A A	G G	G G	A A	C A	G A	A G	G G	69	22.99	0	11	50	1	1	0	0	0	0	0	22	9.1	31	15	5
292	2011-03-30	Op	C T	C G	C T	A G	C C	C T	A G	G G	C C	A G	C A	G A	A A	A G	81	19.04	0	14	50	0	5	0	0	0	1	1	32	21	16	7	7												Faltan datos	OP cadera y columna
293	2011-04-04	Op	T T	C C	C T	G G	C C	C T	G G	G G	C C	A A	C C	A A	A A	A G	79	25	0	13	50	0	0	0	0	0	1	1	16	7.7	18	9	9
294	2011-04-04	Op	T T	C C	C T	G G	C C	T T	A G	G G	C G	A G	C C	G A	G G	G G	75	19.47	1	15	46	0	4	0	0	0	0	1	29	18	19	8.6	5
295	2011-04-05	Op	T T	C C	C C	G G	C C	T T	A G	G G	G G	G G	C A	G G	A G	A A	81	25.63	0	16	50	0	0	0	0	1	1	0	17	8.1	17	7.5	4
296	2011-04-05	Op	C T	C G	C T	A G	C C	C T	G G	C G	C G	A G	C A	G A	A A	G G	76	24.06	1	13	40	0	4	0	0	0	1	0	26	12	48	33	0
297	2011-04-11	Op	T T	C C	C C	G G	C C	T T	A G	G G	C G	G G	C A	A A	G G	A G	69	33.27	0	16	35	0	0	0	0	1	0	0	7.4	2	16	7.6	8												OP cadera y columna
298	2011-04-12	Op	C T	C G	C T	A G	C C	T T	A G	G G	G G	A G	C A	A A	A G	A G	75	20.54	0	14	50	0	0	0	0	0	0	0	11	5.4	10	4.1	0
299	2011-05-18	Op	T T	C C	C C	G G	C C	T T	G G	C G	C G	A G	A A	G A	A G	G G	84	32	0	12	40	0	5	0	0	0	0	0	22	9.8	15	5.2	0
300	2011-05-19	Op	T T	C C	C C	G G	C C	T T	A G	G G	G G	G G	C C	A A	A A	G G	81	29.27	0	13	55	0	0	0	0	0	1	1	15	6.7	13	5.5	6
301	2011-05-19	Op	T T	C C	C C	G G	C C	T T	G G	G G	C C	G G	A A	G A	A G	A G	70	26.48	0	10	52	0	0	0	0	0	0	0	7	1.8	24	15	1
302	2011-05-24	Op	T T	C C	C C	G G	C C	T T	G G	G G	G G	G G	C A	A A	A G	A A	82	32.84	1	18	40	0	0	0	0	0	0	0	13	5.8	16	7.4	1
303	2011-05-24	Op	C C	G G	T T	A A	A A	C C	A G	C G	G G	A A	C A	G G	G G	G G	66	25.12	0	13	44	0	0	1	0	0	0	0	8.7	3	9.4	4.2	6
304	2011-05-25	Op	T T	C C	C C	G G	C C	C T	A G	G G	G G	A G	C A	A A	A A	A G	78	23.04	0	16	50	0	0	0	0	0	1	0	12	5.2	13	5.3	3
305	2011-05-25	Op	C T	C G	C T	A G	C C	C T	G G	G G	C C	G G	A A	A A	A G	A G	56	34.6	0	14	48	0	5	0	0	0	0	0	4.6	0.7	11	4.7	0
306	2011-05-26	Op	T T	C C	C C	G G	C C	T T	A G	G G	C C	A G	C C	G A	A A	G G	70	26.2	1	13	50	0	1	0	0	0	0	0	13	3.9	17	5.9	4
307	2011-06-02	Op	C T	C G	C T	A G	C C	T T	A G	G G	G G	A A	C A	G G	A G	A G	67	24.77	1	10	62	0	0	0	0	0	0	0	6	1.4	10	3.7	2
308	2011-06-07	Op	T T	C C	C C	G G	C C	C T	A G	G G	C G	A A	C C	G A	A G	A G	58	22.72	0	15	52	0	0	0	0	1	1	1	4.7	1	12	6.7	0
309	2011-06-08	Op	T T	C C	C C	G G	C C	C T	A G	G G	C G	A G	C A	A A	A G	A G	78	33.16	0	13	40	0	0	0	0	1	1	0	12	4.8	16	6.9	7
310	2011-06-09	Op	T T	C C	C C	G G	C C	T T	A G	G G	G G	G G	C A	G A	A G	A G	82	21.02	0	11	48	0	1	0	0	0	0	0	21	11	29	16	0
311	2011-06-15	Op	C T	C G	C T	A G	C C	C C	G G	C G	G G	A G	C A	G A	A G	G G	70	26.15	0	15	45	0	1	1	0	0	0	0	13	3.9	35	22	4
312	2011-06-15	Op	C T	C G	C T	A G	A A	T T	G G	G G	C G	A G	C C	G A	A G	A G	60	24.06	1	12	41	0	0	0	0	0	1	0	5.3	1.1	14	8.2	0
313	2011-06-16	Op	C T	C G	C T	A G	C C	C T	A G	G G	C G	G G	A A	G A	A G	G G	64	36.69	1	13	53	0	2	0	1	0	1	1	15	4.6	23	9.9	4
314	2011-06-20	Op	C C	G G	T T	A A	C C	T T	G G	G G	C G	A A	C A	G A	A A	A G	83	29.34	0	14	46	0	1	0	0	1	1	0	24	11	19	7.2	1
315	2011-06-20	Op	T T	C C	C C	G G	C C	C C	G G	G G	C G	A A	A A	G G	A G	G G	82	23.28	0	14	46	0	1	0	0	0	0	0	20	9.1	15	5.3	8
316	2011-06-20	Op	C C	G G	T T	A A	C C	C T	G G	G G	C G	G G	A A	A A	G G	A G	69	25.55	0	14	45	0	4	0	0	0	1	0	13	3.7	16	5.2	5
317	2011-06-21	Op	T T	C C	C C	G G	C C	T T	G G	G G	G G	A G	C A	A A	G G	A G	81	19.89	0	15	50	0	2	0	0	0	1	1	31	20	15	5.7	0
318	2011-06-21	Op	T T	C C	C C	G G	C C	T T	G G	G G	C G	G G	A A	G G	A G	A G	63	25.31	0	15	49	0	0	0	0	0	0	0	4.5	0.8	7.1	2.2	0
319		Op	C T	C G	C T	A G	C C	T T	G G	G G	C G	A G	A A	G A	A G	A G	76	22.18	0	16	50	0	0	0	0	0	1	0	11	4.9	16	7.9	0
320	2011-06-22	Op	T T	C C	C C	G G	C C	T T	G G	G G	C C	A A	C C	A A	A G	A A	86	20.18	0	14	45	0	0	0	0	0	0	0	14	8.6	13	6.3	10
321	2011-06-29	Op	T T	C C	C C	G G	C C	T T	A G	C G	G G	A G	C C	A A	A G	A G	72	28.13	0	10	55	0	0	0	0	0	1	0	7.5	2.2	10	3.5	2
322	2011-07-04	Op	C T	C G	C T	A G	C C	C T	G G	C C	G G	A G	C C	G A	A G	G G	66	22.86	1	18	40	1	5	1	0	0	0	0	30	13	30	15	0
323	2011-07-04	Op	C T	C C	C T	G G	C C	C T	G G	G G	C C	G G	A A	G A	A G	G G	72	32.63	0	13	45	0	0	0	0	0	1	1	9.2	3	10	3.6	10
324	2011-07-05	Op	T T	C C	C C	G G	C C	C T	G G	C G	C G	A G	C C	G A	G G	A G	79	25.71	0	15	50	0	1	0	0	0	1	0	26	12	22	9.2	12
325	2011-07-06	Op	C T	C G	C T	A G	C C	T T	A G	C G	C G	G G	C A	A A	G G	A A	72	27.27	1	12	50	0	1	0	0	0	1	0	14	4.5	15	4.8	8
326	2011-07-07	Op	T T	C C	C C	G G	C C	T T	G G	G G	G G	G G	C A	A A	A G	G G	53	27.55	0	13	34	0	5	0	0	0	1	0	6.7	1.2	8.3	2.6	0
327	2011-08-01	Op	C T	C G	C T	A G	C C	C T	G G	G G	C C	G G	C A	G G	A A	G G	77	27.23	1	14	60	0	0	0	0	0	0	0	9.9	3.5	13	4.9	5
328	2011-08-02	Op	T T	C C	C C	G G	C C	T T	A G	G G	C G	A A	C C	G A	G G	A G	48	27.94	1	14	23	0	1	0	0	0	0	0	5.1	0.8	8.4	3.5	1
329	2011-08-02	Op	T T	C C	C C	G G	C C	C T	A G	C G	G G	G G	A A	G A	A A	A G	67	23.11	1	15	40	0	0	0	0	1	1	0	8.8	2.9	11	4.1	2
330	2011-08-03	Op	T T	C C	C C	G G	C C	C T	G G	C G	G G	A G	C A	A A	A G	A G	84	27.21	0	12	50	0	1	0	0	1	0	0	26	12	19	7.3	10
331	2011-08-03	Op	T T	C C	C C	G G	C C	C T	A G	G G	C G	G G	C A	G A	A A	G G	73	32.55	0	12	50	0	2	1	0	0	0	0	14	5.3	19	9.6	6
332		Op	C T	C G	C T	A G	C C	T T	A G	G G	G G	G G	A A	A A	G G	A G	74	25.43	0	12	40	0	5	0	0	0	1	1	23	9.7	21	8.9	7
333	2011-08-04	Op	T T	C C	C C	G G	C C	C T	A A	G G	C C	A G	C A	A A	G G	A A	78	26.4	0	14	45	0	0	0	0	0	1	1	15	6.8	14	5.9	8
334	2011-08-12	Op	C T	C G	C T	A G	A A	T T	G G	G G	C G	A A	C C	G G	A A	G G	71	22.97	0	15	50	0	0	0	0	1	1	1	12	4.9	15	6.9	8
335	2011-08-15	Op	T T	C C	C C	G G	C C	T T	G G	G G	G G	A A	C A	G A	A G	A G	78	25.51	0	11	53	0	0	0	0	1	1	0	16	7.1	25	14	0
336	2011-08-15	Op	T T	C C	C C	G G	C C	T T	A G	G G	C G	G G	C A	G A	A G	G G	62	24.21	0	11	50	0	0	1	0	0	1	0	4.7	1.1	13	8.3	2
337	2011-08-16	Op	C T	C G	C T	A G	C C	T T	G G	C C	G G	A A	C C	A A	A A	G G	72	15.82	0	15	45	0	0	0	0	0	0	0	17	11	17	11	2
338	2011-08-24	Op	T T	C C	C C	G G	C C	C C	G G	G G	C C	G G	C A	G A	A G	G G	56	24.69	0	14	42	0	1	0	1	0	0	0	14	4.1	15	5.4	0
339	2011-08-25	Op	C T	C G	C T	A G	C C	C T	G G	G G	C C	A G	C C	G A	A G	A G	68	27.73	0	15	55	0	5	0	0	0	1	0	11	3	16	5.9	3
340	2011-08-25	Op	C T	C G	C T	A G	C C	C T	G G	G G	G G	A G	C A	G A	A A	A G	73	28.61	1	13	43	0	0	0	0	0	1	0	11	4.1	12	4.4	1
341	2011-08-29	Op	T T	C C	C C	G G	C C	T T	G G	G G	G G	G G	A A	A A	A G	G G	82	24.77	0	12	36	0	0	0	0	0	1	0	17	8.8	14	6.2	8
342	2011-08-30	Op	T T	C C	C C	G G	C C	T T	G G	G G	C C	A G	C A	G A	G G	G G	68	21.92	0	11	50	0	1	0	0	0	0	0	13	4.6	14	4.8	0
343	2011-08-31	Op	C C	G G	T T	A A	A A	C C	A G	G G	G G	A G	C A	A A	G G	A G	85	22.66	0	12	48	0	4	0	0	1	1	0	30	17	18	7	11
344	2011-09-01	Op	C T	C G	C T	A G	C C	C T	G G	G G	C G	A A	C A	G A	A G	G G	51	17.96	0	14	45	0	3	1	0	1	0	0	9.3	4.1	21	16	1
345	2011-09-15	Op	C T	C G	C T	A G	A A	T T	A A	G G	C G	G G	A A	G A	A A	A G	73	25.55	0	15	50	0	1	1	0	1	1	0	25	13	30	17	3
346	2011-09-15	Op	T T	C C	C C	G G	C C	C T	A G	C G	G G	A G	C A	A A	G G	G G	61	24.65	0	18	49	1	1	0	0	0	0	0	15	2.4	19	3.2	6
347	2011-09-19	Op	C T	C C	C C	G G	C C	T T	A G	G G	G G	G G	C A	G A	A A	G G	58	28.76	0	12	28	0	0	1	0	0	0	0	4.4	0.9	5.6	2.1	3
348	2011-09-19	Op	T T	C C	C C	G G	C C	C T	G G	G G	C C	A A	C C	G A	A G	G G	78	29.51	1	12	50	0	0	0	0	0	1	0	9.4	3.3	14	5.6	14
349	2011-09-20	Op	C T	C G	C T	A G	C C	T T	A G	G G	G G	A G	C C	G A	A G	A G	80	21.5	1	13	39	0	0	0	0	1	1	0	19	11	22	12	0
350	2011-09-20	Op	T T	C C	C C	G G	C C	C C	G G	G G	C G	A G	A A	G G	A A	A G	62	24.08	0	12	48	0	0	0	0	1	1	0	6	1.4	7.6	2.1	1
351	2011-09-20	Op	C T	C G	C T	A G	A A	T T	G G	G G	G G	A A	C C	G A	G G	A G	75	23.24	0	14	40	0	0	0	0	0	0	0	15	7.1	26	16	12
352	2011-09-22	Op	T T	C C	C C	G G	C C	C T	A G	G G	G G	A G	A A	G G	G G	A G	55	32.88	1	14	34	0	4	1	0	0	1	1	7	1.7	22	16	5
353	2011-09-22	Op	C T	C G	C T	A G	A A	C T	A G	G G	C C	A G	C A	G A	A G	G G	61	24.11	1	13	49	0	0	0	0	0	1	0	4	0.7	6.8	2.2	2
354	2011-09-26	Op	C T	C C	C T	G G	C C	T T	G G	G G	C G	A A	C C	G A	A G	A A	49	23.22	0	14	47	0	0	1	0	0	0	0	2.1	0.3	4.7	2.2	0
355	2011-09-28	Op	C C	G G	T T	A A	A A	T T	G G	G G	G G	A A	C A	A A	A G	G G	66	21.02	1	12	55	0	0	0	0	1	0	0	8.7	3.3	25	17	2
356	2011-09-28	Op	T T	C C	C C	G G	C C	C T	G G	G G	G G	A G	C C	G A	A G	A G	68	41.28	0	14	51	0	0	0	0	0	1	1	5.4	1.2	7.6	2.3	4
357	2011-10-03	Op	C T	C G	C T	A G	A A	C C	G G	C G	G G	A G	C A	G A	A G	G G	72	25	0	13	38	0	5	0	0	1	1	1	21	8.7	16	5.4	4
358	2011-10-13	Op	C T	C G	C T	A G	C C	C C	G G	G G	G G	A G	C A	A A	A G	A G	76	20	0	13	40	0	0	0	0	0	0	1	18	11	12	5.3	5
359	2011-10-17	Op	C T	C G	C T	A G	A A	T T	A G	G G	G G	A G	C A	A A	A G	G G	81	21.64	0	13	42	0	1	0	0	1	1	0	30	17	21	9	3
360	2011-10-17	Op	C T	C G	C T	A G	C C	C T	G G	G G	C G	A G	C C	G A	G G	G G	72	19.65	0	12	48	0	0	0	0	0	1	0	14	7.8	8.4	3	5
361	2011-10-19	Op	T T	C C	C C	G G	C C	C T	G G	G G	C C	A G	C A	A A	A G	A G	63	23.13	0	10	42	0	4	0	0	1	1	0	13	4.6	17	6.3	3
362	2011-10-20	Op	C C	C G	T T	A G	C C	T T	G G	G G	G G	A G	C C	G A	A A	A G	67	24.44	0	15	35	0	5	0	0	0	0	0	16	5.8	14	4.3	6
363	2011-11-07	Op	C T	C G	C T	A G	C C	T T	G G	G G	C G	A G	C C	G A	A A	A G	82	21.92	0	15	55	0	0	0					13	6.8	17	8.2	5
364	2011-11-08	Op	C T	C G	C T	A G	C C	C T	A G	G G	C G	G G	C A	A A	G G	G G	60	26.78	0	15	48	0	0	1	0	0	0	0	3.8	0.7	7.6	3.5	1
365	2011-11-10	Op	T T	C C	C C	G G	C C	T T	G G	G G	C C	G G	A A	G A	A A	G G	60	28.12	0	13	45	0	0	0	0	1	1	0	4.7	0.8	8	2.5	4
366	2011-11-17	Op	T T	C C	C T	G G	C C	T T	G G	G G	C C	A G	C A	A A	G G	A A	61	23.24	0	13	51	1	1	0	0	0	0	1	21	4.9	25	7.8	3
367	2012-02-21	Op	C T	C G	C T	A G	A A	T T	A G	G G	G G	A G	C A	A A	A G	G G	80	23.11	0	13	42	0	0	0	0	0	0	0	18	9.7	10	3.8	7
368	2012-03-20	Op	C T	C G	C T	A G	C C	T T	A G	C G	C G	G G	C A	G G	A G	A A	60	22.71	1	14	32	0	0	0	0	0	0	0	5.4	1.3	5.9	1.8	7
369	2012-03-21	Op	T T	C C	C C	G G	C C	T T	G G	G G	C G	G G	C A	G G	A G	G G	76	32.84	0	15	50	1	0	0	0	0	0	0	14	8.3	22	15	4
370	2012-03-28	Op	C T	C G	C T	A G	A A	T T	G G	G G	C G	A A	C A	A A	A G	A G	78	24.65	1	14	45	0	5	0	0	0	0	0	19	7.1	27	13	3
371	2012-04-03	Op	C C	G G	T T	A A	A A	T T	A G	C G	C G	A A	C C	G A	G G	A G	64	28.44	0	13	48	0	0	0	0	0	0	0	4.4	0.8	8.4	3	2
372	2012-05-07	Op	C C	G G	T T	A A	A A	C T	G G	G G	G G	G G	A A	G A	A G	G G	62	21.09	1	14	50	0	5	0	0	0	0	0	9.5	3	10	3	3
373	2012-05-16	Op	T T	C C	C C	G G	C C	C T	A G	C G	G G	A G	C A	G G	A A	G G	56	18.6	0	13	45	1	1	0	0	0	0	1	8.3	1.6	11	3.5	5
374	2012-05-30	Op	T T	C C	C C	G G	C C	T T	A G	G G	C G	G G	C A	A A	A A	A A	82	23.47	0	11	50	0	0	0	0	0	1	1	18	10	11	4.4	3
375	2012-06-21	Op	T T	C C	C C	G G	C C	C C	A G	G G	G G	A G	C A	G A	A A	A G	62	31.69	1	12	44	0	0	0	0	0	1	0	4.8	0.9	7.1	2.3	6
376	2012-06-28	Op	C T	C G	C T	A G	C C	T T	A A	G G	C G	G G	C A	A A	A A	A A	83	19.05	0	13	48	0	1	0	0	0	0	0	23	14	23	12	5
377	2012-06-28	Op	C T	C G	C T	A G	C C	C T	G G	G G	G G	A G	C A	G G	A A	A G	57	19.7	0	14	42	1	0	1	0	0	0	0	9.4	2.4	7.5	1.7	2
378	2012-08-07	Op	C T	C G	C T	A G	C C	C T	A G	G G	C C	A G	C A	G A	A G	A G	70	20.88	0	13	48	1	5	0	0	0	0	0	25	13	25	12	9
379	2012-08-09	Op	T T	C C	C C	G G	C C	C C	G G	C G	G G	A G	A A	G A	A G	G G	78	24.34	0	14	50	0	0	0	0	0	1	0	11	4.5	13	5.4	5
380	2012-12-04	Op	T T	C C	C C	G G	C C	C T	G G	G G	G G	A G	C C	G A	A G	G G	53	18.87	1	12	52	0	0	0	0	0	0	0	2.6	0.5	4.4	1.6	1
381	2012-12-06	Op	C T	C G	C T	A G	C C	T T	A G	G G	G G	A A	C A	A A	G G	G G	54	19.91	0	13	51	0	5	0	0	0	0	0	6.2	1.6	8.8	3.4	0
382	2012-12-11	Op	C T	C G	C T	A G	C C	T T	A G	G G	G G	A G	C C	G A	G G	G G	78	23.8	0	14	44	0	1	0	0	0	0	0	17	8.2	12	4.5	5
383	2013-01-28	Op	C T	C C	C C	A G	C C	C T	A A	G G	G G	A G	C A	G G	A G	A G	79	27.18	0	14	50	0	0	1	0	0	0	0	12	5.6	15	8.4	4
384	2013-02-19	Op	C T	C G	C T	A G	C C	C T	A G	G G	C G	A G	C A	G G	G G	A G	62	31.63	1	11	50	0	4	0	0	1	0	0	9.9	2.4	14	4.1	4
385	2013-02-28	Op	T T	C C	C C	G G	C C	T T	A G	G G	C G	G G	C A	A A	G G	A A	69	25	0	15	50	1	0	0	0	0	1	1	9.7	3.1	12	4.6	4
386	2013-05-02	Op	C T	C G	C T	A G	C C	T T	A A	G G	C C	G G	C A	G A	A A	A A	61	22.47	1	15	55	0	0	0	0	0	0	0	4.2	0.8	7.7	3	3
387	2013-05-23	Op	T T	C C	C C	G G	C C	T T	A G	G G	G G	A A	C C	A A	A A	A A	72	20.88	0	15	55	0	0	0	0	0	0	0	9.4	4	8.3	2.8	6
388	2013-05-23	Op	T T	C C	C C	G G	C C	T T	G G	G G	C G	A G	C A	G A	A G	A G	67	23.61	0	13	53	1	0	0	0	0	0	0	10	2.5	16	5	8
389	2013-05-06	Op	T T	C C	C C	G G	C C	C T	G G	G G	G G	G G	C A	G A	A G	G G	82	27.11	0	14	50	0	1	0	0	1	0	0	25	12	23	9.4	0
390	2013-06-06	Op	C T	C C	C T	G G	C C	C T	G G	C C	G G	A G	C A	G G	G G	G G	51	20.44	0	14	49	0	0	1	0	0	0	0	2.5	0.5	4.5	2	1
391	2013-07-03	Op	T T	C C	C C	G G	C C	C T	G G	G G	C C	A A	C C	A A	A A	A G	75	29.14	0	12	37	0	0	0	0	0	1	0	12	4.8	11	3.9	1
392	2013-07-03	Op	C T	C G	C T	A G	C C	C T	A G	G G	G G	A G	C A	A A	A G	G G	63	25.78	1	12	48	0	0	1	0	0	1	0	6.8	2	7.7	3.2	5
393	2013-07-04	Op	C C	G G	T T	A A	C C	T T	A G	G G	C G	A A	C A	G A	A A	A G	77	24	0	13	32	0	1	0	1	0	0	0	26	13	18	6.8	8
394	2013-07-29	Op	C C	G G	T T	A A	C C	C T	G G	G G	G G	A G	C C	G G	A G	A A	57	23.2	0	13	50	0	1	1	0	0	0	0	6.7	1.5	12	4.8	8
395	2013-07-30	Op	T T	C C	C C	G G	C C	T T	A A	G G	C G	G G	C A	A A	A G	A G	79	25.3	0	12	40	0	1	0	0	0	0	0	26	12	18	6.7	0
396	2013-08-05	Op	C C	C G	T T	A A	C C	C T	G G	G G	G G	A G	C C	G G	A G	G G	80	25.3	0	12	41	0	0	0	0	0	0	0	16	7.9	13	5.5	3
397	2013-08-08	Op	T T	C C	C C	G G	C C	C T	G G	C G	G G	A G	C A	G G	A G	G G	57	25.6	1	11	47	0	0	1	0	0	0	0	3.3	2.9	12	8	3
398	2011-08-17	Op	T T	C C	C C	G G	C C	C T	A A	C G	C G	G G	C A	A A	A G	A G	71	24.42	0	13	48	0	0	0	0	0	1	0	7.9	2.4	9	2.8	0
399	2013-08-21	Op	C T	C G	C T	A G	C C	C T	G G	C G	C G	A G	C C	G A	G G	G G	79	24.2	0	14	48	0	0	0	0	0	0	0	12	5.3	13	5.7	1
400	2013-09-02	Op	C T	C G	C T	A G	A A	T T	G G	C G	G G	A G	C A	G A	A G	G G	75	19.1	0	14	48	0	0	0	0	0	0	0	12	6.3	17	9.4	0
401	2013-09-02	Op	T T	C C	C C	G G	C C	T T	A G	G G	C G	A G	C C	G A	A G	A A	77	22.2	0	14	40	0	1	0	0	0	1	0	28	15	31	17	11
402	2013-09-03	Op	T T	C C	C C	G G	C C	T T	A G	G G	G G	A A	C A	G G	A A	A A	71	25	0	14	48	0	0	0	0	0	0	0	7.8	2.2	17	8.2	2
403	2013-09-18	Op	T T	C C	C C	G G	C C	T T	G G	G G	C C	A G	A A	G A	A G	A G	65	24.8	0	13	50	0	4	0	0	0	0	0	10	2.6	13	4	6
404	2013-09-19	Op	T T	C C	C C	G G	C C	C T	A G	G G	C G	A G	C C	G A	A G	G G	64	19.9	0	12	50	0	0	0	0	0	0	0	7.8	2.9	6.8	2.3	2
405	2013-09-23	Op	C T	C G	C C	A G	C C	T T	G G	G G	C G	A G	A A	A A	G G	A A	75	24.7	0	14	26	0	5	0	0	0	0	0	25	12	27	14	0
406	2013-09-25	Op	T T	C C	C C	G G	C C	T T	A A	G G	C G	A G	C C	A A	A G	A G	83	23.6	0	13	42	0	1	0	0	0	0	0	29	16	14	5.2	0
407	2013-10-01	Op	T T	C C	C C	G G	C C	C T	A G	G G	C G	A A	C C	A A	A G	A G	61	23.9	0	13	49	0	0	0	0	0	0	0	4.1	0.7	7.5	2.7	0
408	2013-10-09	Op	T T	C C	C C	G G	C C	T T	G G	C G	C G	A G	C A	A A	A A	A G	60	23.3	0	13	48	0	0	0	0	0	0	0	3.8	0.7	10	5.1	3
409	2013-10-30	Op	T T	C C	C C	G G	C C	C C	G G	C G	G G	A A	C C	A A	A G	G G	66	20	0	14	50	0	0	1	0	0	0	0	6	1.7	9.9	4.7	7
410	2013-11-04	Op	C T	C G	C T	A G	C C	T T	A A	G G	G G	G G	C A	A A	A G	A G	60	22.9	1	13	46	0	1	1	0	0	0	0	3.9	0.7	9.5	4.6	3
411	2013-11-04	Op	T T	C C	C C	G G	C C	C C	A G	G G	C G	G G	C C	G G	A G	A G	74	29.83	0	14	48	0	5	0	0	1	1	1	20	7.8	34	18	9
412	2013-11-05	Op	C T	C G	C T	A G	C C	C T	G G	C G	G G	A A	C A	G A	A G	A G	71	27.58	0	13	55	0	4	0	0	0	1	0	13	4	20	8.1	11
413	2013-11-05	Op	T T	C C	C T	G G	C C	C T	G G	G G	G G	A G	C A	A A	A G	A G	69	24.32	0	13	50	0	4	0	0	0	0	0	13	4.1	15	4.7	2
414	2013-11-11	Op	C T	C G	C T	A G	A A	T T	G G	C G	G G	G G	A A	A A	A G	G G	72	27.34	0	16	49	0	1	0	0	0	1	0	7.7	2.2	10	3.5	0
415	2013-11-27	Op	T T	C C	C C	G G	C C	T T	A G	G G	C G	G G	C C	A A	A A	A A	57	23.9	0	11	32	0	0	0	0	0	0	0	4.3	0.8	5.9	2	1
416	2013-12-05	Op	T T	C C	C C	A G	C C	T T	A A	C G	G G	A G	C A	G A	A G	A A	69	27.8	0	13	47	0	0	0	0	0	0	0	6.3	1.5	8.6	2.7	6
417	2013-12-11	Op	T T	C C	C C	G G	C C	C C	G G	G G	G G	A G	C A	A A	A G	G G	73	28.5	0	16	56	0	0	0	0	0	1	0	8.2	2.5	11	4.1	14
418	2013-12-17	Op	T T	C C	C C	G G	C C	T T	G G	G G	C C	A G	C A	A A	A G	A G	78	31	0	14	50	0	0	0	0	0	0	0	8.9	3.1	13	5.1	5
419	2013-12-19	Op	C T	C G	C T	A G	C C	T T	G G	G G	C G	A G	C A	G G	A G	G G	56	22.6	0	11	50	0	0	0	0	0	0	0	3	0.4	5.5	1.9	2
420	2014-01-13	Op	T T	C C	C C	G G	C C	C T	G G	G G	G G	A G	C A	G A	A G	A G	73	31.21	0	11	55	0	0	0	0	0	1	0	7.2	2	8.7	2.6	6
421	2014-01-21	Op	T T	C C	C C	G G	C C	C C	G G	G G	C C	A A	C A	G A	G G	A A	56	21.63	0	11	41	1	0	0	0	0	0	0	7.9	1.1	10	2.5	2
422	2014-01-30	Op	T T	C C	C C	G G	C C	C T	A G	G G	C G	G G	A A	A A	A G	A A	55	23.1	1	13	38	0	0	0	0	0	0	1	3.8	0.6	6.1	2.4	4
423	2014-02-10	Op	T T	C C	C C	G G	C C	C T	A A	G G	C C	A A	C C	G G	G G	A A	51	23.87	0	14	34	0	0	0	0	0	0	0	3	0.4	4.3	1.4	2												op columna y muñeca
424	2014-02-12	Op	C T	C G	C T	A G	C C	T T	G G	G G	G G	A G	C A	A A	G G	G G	65	31.05	0	12	36	0	0	0	0	0	1	0	6	1.3	8.6	3	3
425	2014-02-13	Op	C T	C G	C T	A G	C C	T T	G G	G G	C C	A A	C A	A A	A G	A G	77	26.63	0	14	38	0	0	0	0	0	1	0	14	6.3	11	4.2	6
426	2014-02-19	Op	T T	C C	C C	G G	C C	T T	A G	G G	G G	A G	C A	A A	A G	A A	52	22.76	0	12	49	0	0	0	0	0	0	0	2.4	0.3	4.2	1.3	3
427	2014-02-24	Op	T T	C C	C C	G G	C C	C T	A G	G G	C C	A A	A A	G A	A G	G G	71	21.02	0	14	35	0	0	1	0	0	0	1	15	8.6	9.1	4.2	5
428	2014-02-26	Op	C T	C G	C T	A G	C C	C T	A G	C C	G G	A G	C A	G A	A A	A G	77	29.33	0	16	60	0	0	0	0	0	1	0	9.2	3.2	11	4	6
429	2014-05-12	Op	C T	C C	C T	A G	A A	C T	A A	G G	C C	A A	C C	G A	A A	A G	64	25.96	0	13	48	0	0	0	0	1	1	0	6.5	1.5	14	6.1	5
430	2014-05-22	Op	T T	C C	C C	G G	C C	C T	G G	G G	G G	A G	C A	G G	G G	G G	63	26.83	0	11	53	0	5	0	0	0	0	0	8.6	1.9	12	3.6	3
431	2014-06-16	Op	C C	G G	T T	A A	A A	T T	A G	G G	C G	A G	C A	A A	A G	A G	66	25.8	0	13	38	0	0	0	0	0	0	0	7.6	2	7.3	2	0
432	2014-06-24	Op	T T	C C	C C	G G	C C	T T	G G	C G	G G	A G	C A	G A	A G	A G	66	27.83	0	12	52	0	0	0	0	0	0	0	5.1	1	10	4.1	3
433	2014-06-25	Op	T T	C C	C C	G G	C C	T T	A G	C G	C G	G G	C A	G A	A G	A A	48	20.5	0	16	46	0	0	1	0	0	0	0	2.9	0.5	4.2	2.1	3
434	2014-06-26	Op	T T	C C	C C	G G	C C	T T	A G	G G	C C	A G	C A	A A	A G	A G	75	21.75	0	13	43	0	1	0	0	0	1	1	27	15	13	4.1	6
435	2014-08-11	Op	C T	C G	C T	A G	C C	C C	G G	G G	C G	A G	C C	G A	A G	A G	84	20.17	0	13	40	0	0	0	0	0	1	1	21	14	12	5.5	5
436	2014-09-17	Op	C T	C G	C T	A G	C C	T T	G G	G G	C G	A G	C C	A A	A G	G G	81	27.43	0	13	49	0	0	0	0	0	0	0	11	4.3	12	4.4	2
437	2014-09-17	Op	T T	C C	C C	G G	C C	C T	A G	G G	C G	A G	C C	G A	A A	A G	66	27.38	0	14	40	1	0	0	0	0	0	0	13	2.6	15	3.7	1
438	2014-09-17	Op	T T	C C	C C	G G	C C	T T	G G	C G	G G	G G	C A	G A	A G	A G	52	25.1	1	13	49	0	0	0	0	0	0	1	3.1	0.3	8.4	4.7	4
439	2014-09-17	Op	C T	C G	C T	A G	C C	C T	A G	G G	G G	G G	A A	A A	A G	G G	59	23.85	0	13	49	0	0	0	0	0	0	0	3.6	0.6	6.5	2.2	2												control Normal
440	2014-09-17	Op	C T	C G	C T	A G	C C	T T	G G	C G	C G	A G	C A	A A	A A	A G	62	21.45	0	13	47	0	3	0	0	0	0	1	13	5.1	13	5.3	2
441	2014-09-17	Op	T T	C C	C C	G G	C C	C T	A G	G G	G G	A G	A A	G G	A G	A A	54	24.46	0	12	40	0	0	0	0	0	0	0	3.2	0.4	3.9	0.8	3												Faltan datos	Control Normal
442	2014-09-17	Control	C T	C G	C T	A G	C C	C T	G G	G G	C C	A A	C A	G A	A G	A G	64	31.23	0	14	51	0	5	0	0	0	1	0	8	1.7	5.6	0.3	5												Faltan datos	control Normal
443	2014-09-17	Control	T T	C C	C C	A G	C C	T T	A G	C G	C G	G G	C A	G A	G G	A A	60	32.01	0	14	45	0	0	0	0	0	1	0	3.1	0.4	2.8	0.1	1
444	2014-09-17	Control	C T	C G	C T	A G	C C	T T	G G	G G	C G	A G	C A	G A	A G	G G	61	27.63	0	13	49	1	0	0	0	0	0	0	18	12	7.4	2.7	2												Faltan datos
445	2014-09-17	Control	C T	C G	C T	A G	A C	T T	G G	C G	G G	A A	C C	G A	A A	A G	52	31.23	1	13	51	0	0	0	0	0	0	0	1.9	0.1	2.1	0.1	6
446	2011-03-17	Control	C T	C G	C T	A G	C C	C T	A G	G G	C G	G G	A A	G A	A G	G G	67	29.35	1	10	50	0	0	1	0	0	1	0	5.7	1.6	4.1	0.6	5
449	2011-03-29	Control	C C	C G	T T	A A	C C	T T	A G	C G	G G	G G	A A	G G	A G	G G	64	25.6	0	14	52	0	1	0	0	0	1	0	9.5	2.2	s/datos	s/datos	2												Faltan datos
450	2011-03-31	Control	T T	C C	C C	G G	C C	T T	A G	G G	C C	A A	C A	A A	G G	G G	61	35.79	1	14	47	0	4	0	0	0	0	0	5.9	1	5.2	0.4	4
451	2011-04-07	Control	C T	C G	C T	A G	A C	C T	G G	C G	G G	A A	C A	G A	G G	A G	58	25.91	1		39	0	0	0	0	0	0	0	4.4	0.7	2.6	0.1	4
452	2011-06-07	Control	C T	C G	C T	A G	C C	T T	G G	C G	C G	G G	C A	G A	A G	A G	80	29.33	1	14	52	0	0	0	0	0	1	0	9.9	3.7	6	1.2	5
453	2011-06-20	Control	T T	C C	C C	G G	C C	T T	A A	G G	G G	A G	C A	G A	G G	A A	67	30.13	0	15	50	0	0	0	1	0	1	1	12	3.7	6.8	0.8	1
454	2011-07-07	Control	T T	C C	C C	G G	C C	C T	A G	G G	G G	G G	C C	G A	A A	A G	73	30.22	0	14	45	0	0	0	0	0	0	0	7.5	2.2	7.1	1.7	12
455	2011-07-07	Control	T T	C C	C C	G G	C C	T T	G G	G G	G G	A G	C C	A A	A G	G G	59	27.23	0	11	50	1	0	1	0	1	0	0	8.6	1	8.4	0.5	6
456	2011-08-01	Control	C T	C C	C C	G G	C C	C T	A A	G G	G G	G G	C A	G G	A G	A G	55	29	0	13	52	0	0	0	0	0	1	0	3	0.4	2.4	0	4
457	2011-08-02	Control	T T	C C	C C	G G	C C	T T	G G	G G	G G	A A	C C	A A	G G	A G	55	28.68	0	14	40	0	0	0	0	0	0	0	3.4	0.4	2.7	0.2	2
458	2011-08-03	Control	C C	G G	T T	A A	A A	T T	G G	C G	G G	G G	C A	G A	G G	G G	59	29.17	1	14	48	0	0	0	0	1	0	1	4.3	0.7	4.1	0.4	2
459	2011-08-03	Control	T T	C C	C C	G G	C C	C T	A A	C G	G G	A G	C A	A A	A G	A G	56	30.75	0	14	50	0	5	0	0	0	0	1	7.1	1.4	4.2	0.2	7
460	2011-08-10	Control	C T	C G	C T	A G	C C	C T	G G	G G	G G	A G	C C	A A	A A	A G	50	31.22	0	11	45	0	0	1	0	0	0	0	1.8	0.2	1.6	0	2
461	2011-08-10	Control	C T	C G	C T	A G	A C	C T	G G	C G	G G	A A	C C	G A	G G	G G	62	24.97	1	13	46	0	0	0	0	1	0	0	5.9	1.2	4.9	0.5	3
462	2011-08-24	Control	T T	C C	C C	G G	C C	C T	A G	G G	C G	A G	C A	G A	G G	A A	58	24.43	0	14	54	0	0	0	0	0	0	0	4	0.7	3.7	0.4	4
463	2011-08-30	Control	T T	C C	C C	G G	C C	C T	G G	C G	G G	G G	C A	G A	G G	G G	53	26.83	0	13	50	0	0	0	0	1	0	0	3.2	0.4	3.1	0.2	6
464	2011-09-23	Control	C T	C G	C T	A G	C C	T T	G G	G G	C C	A G	C A	G A	A G	A A	82	28.35	1	15	38	0	1	0	0	1	1	0	24	11	12	2.6	5
465	2011-09-26	Control	T T	C C	C C	G G	C C	C T	G G	C G	G G	G G	C A	G A	G G	G G	55	32.39	0	15	54	0	0	0	0	0	1	0	2.2	0.2	2	0	4
466	2011-09-26	Control	C T	C G	C T	A G	A C	T T	A G	G G	G G	G G	C A	G A	G G	A A	58	41.86	1	9	34	0	0	1	0	0	1	0	3.4	0.5	3.2	0.3	6
467	2011-10-04	Control	T T	C G	C C	A G	C C	C C	G G	G G	C G	G G	C A	G A	G G	A G	77	28.94	0	14	49	0	0	0	0	0	0	1	13	5.6	7	1.6	2
468	2011-10-13	Control	C T	C C	C T	G G	C C	T T	A G	G G	G G	A G	A A	G A	A G	G G	78	32.81	0	12	49	0	5	1	0	0	0	1	23	11	7.1	1.4	8
469	2011-10-17	Control	C T	C C	C C	A G	C C	T T	G G	G G	G G	A G	C A	G A	A G	G G	55	23.11	1	12	35	0	0	1	0	0	0	0	4.7	1	2.9	0.2	1
470	2011-11-01	Control	C C	G G	T T	G G	A A	T T	A G	G G	G G	A G	A A	G G	A G	G G	68	37.43	0	11	50	0	5	0	0	1	1	1	12	3.2	8.7	0.9	5
471	2011-11-08	Control	C T	C G	C T	A G	C C	C T	A G	G G	G G	A G	C C	G A	A G	A G	45	34.66	1	9	31	0	0	0	0	0	1	0	1.6	0.1	1.5	0	3
472	2011-11-08	Control	T T	C C	C C	G G	C C	C T	G G	G G	G G	A G	A A	A A	G G	A G	73	29.01	0	13	50	0	0	0	0	0	1	0	7.8	2.3	5.1	0.7	10
473	2011-11-10	Control	C T	C G	C T	A G	A A	C C	A G	G G	G G	G G	C A	G A	G G	A G	63	27.76	1	15	50	0	0	0	0	0	0	0	4.2	0.7	3.9	0.4	5
474	2011-11-10	Control	C T	C G	C T	A G	C C	T T	A G	G G	G G	A G	C A	G G	A G	A G	55	25.28	0	15	51	0	0	0	0	0	0	0	2.7	0.3	2	0	2
475	2011-11-17	Control	C C	G G	T T	A A	C C	T T	G G	G G	G G	A A	C C	A A	A G	G G	73	31.04	0	14	55	0	0	0	0	1	0	0	10	3.6	7.1	1.2	0
476	2011-12-12	Control	T T	C C	C C	G G	C C	C C	G G	G G	C G	A A	C C	G G	A A	A G	55	24.97	1	12	52	0	0	0	0	0	0	0	2.7	0.3	2.1	0	3
477	2012-02-14	Control	T T	C C	C C	G G	C C	C T	G G	G G	C C	A A	C A	G A	A G	A G	66	29.43	0	11	49	0	1	0	0	0	0	0	9.5	2.2	7.6	1	3
478	2012-02-21	Control	T T	C C	C C	G G	C C	C T	G G	G G	C G	A G	C A	G G	A G	A G	62	26.4	1	12	46	0	0	0	0	0	0	0	4.1	0.7	3.3	0.2	3
479	2012-03-06	Control	T T	C C	C C	G G	C C	T T	A G	C C	G G	G G	C C	G A	A G	A G	56	23.79	0	13	50	0	0	0	0	0	0	0	2.9	0.4	2.4	0.1	2
480	2012-03-16	Control	C T	C G	C T	A G	C C	C C	G G	C G	G G	A A	C A	G A	A A	G G	61	21.15	1	14	52	0	0	0	0	0	0	0	4.3	1	3.1	0.3	6
481	2012-03-28	Control	C C	G G	T T	A A	C C	C C	G G	G G	G G	G G	C A	G A	G G	A G	65	22.21	0	12	45	1	0	0	0	0	0	0	5.5	1.4	3.4	0.3	5
482	2012-04-03	Control	T T	C C	C C	G G	C C	C T	G G	C G	C G	G G	C A	G G	A A	A G	69	37.61	0	13	45	0	0	0	0	0	1	0	4.6	0.9	3.9	0.3	5
483	2012-04-04	Control	C T	C G	C T	A G	C C	C C	A G	G G	C G	A A	C A	G A	G G	G G	70	24.32	0	16	54	0	0	0	0	0	1	0	7.4	2.1	5.1	0.7	3
484	2012-05-07	Control	C T	C G	C T	A G	C C	C T	G G	G G	C C	A A	C C	G A	G G	A G	55	32	0	13	50	0	0	0	0	0	0	0	2.4	0.2	2.4	0.1	4
485	2012-05-08	Control	T T	C C	C C	A G	C C	C C	G G	C G	G G	A G	A A	A A	A G	G G	59	30.81	0	14	54	0	2	0	0	0	0	0	6.1	1.1	5.3	0.4	6
486	2012-05-08	Control	C C	G G	T T	A A	A C	T T	G G	G G	C G	A A	C C	A A	A G	G G	55	28.07	0	14		0	0	0	0	0	0	0	2.5	0.2	2.1	0	3											Cancer cuello útero
487	2012-06-21	Control	C T	C G	C T	A G	C C	T T	A G	G G	G G	A G	C C	A A	A G	A G	75	28.51	0	13	50	0	0	0	0	0	1	0	8.8	2.8	6.1	1.1	5
488	2012-06-26	Control	T T	C C	C C	G G	C C	T T	A G	C G	G G	G G	A A	G A	A G	A G	52	29.7	0	11	35	0	0	0	0	0	0	0	2.8	0.3	2.1	0.1	3
489	2012-06-26	Control	C T	C G	C T	A G	C C	T T	A G	G G	G G	G G	A A	G A	A G	G G	82	31.84	0	13	55	0	0	0	0	1	1	1	14	6.1	4.9	0.9	7
490	2012-06-28	Control	C T	C G	C T	A G	C C	C T	A G	G G	G G	A G	A A	A A	A A	G G	50	34.11	0	13.5	48	0	0	1	0	0	0	0	1.7	0.1	1.7	0.1	4
491	2012-08-08	Control	T T	C C	T T	G G	C C	T T	G G	G G	C G	A A	C C	G G	A A	G G	64	25.91	1	14	38	1	0	0	0	0	0	0	12	2	7.6	0.3	5
492	2012-08-08	Control	C T	C G	C T	A G	A A	T T	A G	G G	C G	A A	C A	G A	A G	G G	63	25.55	0	14	49	0	0	0	0	0	1	0	4.5	0.8	3.7	0.3	2
493	2012-11-28	Control	C T	C G	C T	A G	C C	T T	A A	G G	C G	A G	C A	A A	A G	G G	54	32.22	0	11	39	0	0	0	0	0	0	0	2.9	0.3	2.5	0.2	4
494	2013-02-18	Control	C T	C G	C T	A G	C C	C T	A G	G G	G G	A G	A A	G G	A G	A G	60	25.39	0	15	53	1	0	0	0	0	0	0	7.1	0.7	6.2	0.2	3
495	2013-02-20	Control	T T	C C	C C	G G	C C	C T	AG	G G	C C	A G	A A	G A	A G	G G	57	31.55	1	12	40	1	0	0	0	0	0	0	3.5	0.5	2.5	0.1	3
496	2013-02-20	Control	T T	C C	C C	G G	C C	C C	G G	G G	C G	G G	C A	A A	A A	A G	65	27.3	0	14	47	0	0	0	0	0	0	0	4.8	0.9	5.2	1	3
497	2013-02-21	Control	T T	C C	C C	G G	C C	C C	A G	G G	G G	A G	C A	G G	A G	G G	57	26.48	1	14	37	0	5	0	0	0	1	0	8.6	1.9	5.3	0.5	3
498	2013-02-22	Control	T T	C C	C C	G G	C C	C C	A G	G G	G G	A G	A A	G A	G G	A A	52	23.63	0	13	39	0	0	0	1	0	0	0	5.3	0.9	3.3	0.1	2
499	2013-02-26	Control	T T	C C	C C	G G	C C	T T	A G	G G	C C	A G	C A	A A	A G	A G	56	28.5	1	14	51	0	1	0	0	0	0	0	5.5	0.9	5	0.5	2
500	2013-02-28	Control	T T	C C	C C	G G	C C	T T	G G	C G	C G	A G	C A	G A	A A	A G	68	29.05	0	12	50	0	0	0	0	0	0	0	5.6	1.2	3.8	0.2	7
501	2013-03-04	Control	T T	C C	C C	G G	C C	T T	A A	G G	C G	A G	C A	A A	A G	A A	58	19.31	0	12	54	1	0	0	0	0	1	0	6.7	1.1	4.1	0	0
502	2013-03-07	Control	T T	C C	C C	G G	C C	T T	G G	G G	C G	A G	C A	G A	G G	A A	55	28.7	0	14	50	0	0	0	0	0	0	0	2.5	0.2	2.5	0.1	2
503	2013-04-09	Control	C T	C G	C C	A G	C C	C T	A A	C G	G G	G G	C C	G A	A A	A G	72	25.21	1	13	50	0	0	0	0	0	1	0	8.3	2.5	4.8	0.5	0
504	2013-05-06	Control	C C	C G	C T	A A	A A	C C	G G	G G	C G	A G	C A	G A	G G	G G	69	28.53	1	14	49	1	0	0	1	0	1	1	14	4.9	10	1.4	2
505	2013-05-16	Control	T T	C C	C C	G G	C C	T T	A G	G G	C G	G G	A A	G A	A G	A G	64	32.02	1	11	28	0	0	0	1	0	1	0	9	2.3	4.9	0.2	7
506	2013-05-17	Control	T T	C C	C C	G G	C C	T T	G G	G G	C G	G G	C C	G G	A G	A A	60	35.86	0	12	55	0	0	1	0	0	0	0	2.8	0.3	3.4	0.4	3
507	2013-05-20	Control	T T	C C	C C	G G	C C	T T	G G	G G	G G	A A	C C	G G	A G	A A	58	35.4	0	15	55	0	0	0	0	0	0	0	2.4	0.3	2.5	0.1	3
508	2013-05-21	Control	T T	C C	C C	G G	C C	C C	A G	G G	C C	G G	A A	G A	A G	A A	73	20.88	1	12	58	1	1	0	0	0	1	0	18	8.3	8.2	1.3	0
509	2013-05-27	Control	T T	C C	C C	G G	C C	C T	A G	G G	G G	A G	C A	G A	A G	A G	53	21.9	0	14	40	0	5	1	0	0	0	0	7.8	2.1	4.2	0.4	3
510	2013-05-27	Control	T T	C C	C C	G G	C C	C T	A G	G G	G G	G G	A A	G A	A G	A G	80	26.7	0	15	53	0	5	0	1	1	1	0	25	11	13	2.9	12
511	2013-05-27	Control	C C	G G	T T	A A	A A	C T	A G	G G	C G	G G	A A	G G	A G	A A	57	37.1	0	12	55	0	0	0	0	0	0	0	2.2	0.2	2.5	0.1	4
512	2013-05-29	Control	C T	C C	C T	A G	C C	C C	G G	G G	C G	A A	C C	G A	A A	A A	69	29.9	0	12	55	0	0	0	0	0	0	0	6	1.4	5.5	1	3
513	2013-05-31	Control	T T	C C	C C	G G	C C	T T	G G	G G	C G	A G	C A	A A	A G	A A	65	28.65	0	13	45	1	0	1	0	0	0	0	9.3	1.7	9.1	1.4	9
514	2013-06-03	Control	C T	C G	C T	A G	C C	T T	A G	C G	C G	G G	C C	G A	G G	A G	66	25.1	0	10	50	0	0	1	0	0	0	0	5.5	1.2	3.9	0.3	2
515	2013-06-05	Control	C C	G G	T T	A A	C C	T T	A G	G G	G G	A A	C A	A A	G G	A G	62	26.22	1	13	55	1	1	1	0	0	1	0	16	3.5	11	0.7	3
516	2013-06-10	Control	C T	C G	C T	A G	C C	C T	G G	G G	G G	A G	A A	A A	A G	G G	79	27.5	0	15	50	0	0	1	0	0	0	0	12	5.5	5.5	1.4	12
517		Control	T T	C C	C C	G G	C C	T T	A G	G G	G G	G G	C A	A A	G G	A G	67	27.05	1	13	43	0	1	1	0	0	1	0	17	7.1	8.6	2.1	3
518	2013-06-11	Control	T T	C C	C C	G G	C C	C T	G G	C G	G G	A G	C A	G A	A G	G G	69	23.8	1	13	45	0	1	0	0	0	0	0	19	7.5	7.5	0.8	3
519	2013-06-12	Control	T T	C C	C C	G G	C C	C T	G G	G G	C G	A A	C C	A A	A A	A G	48	34	0	11	47	0	1	0	0	1	0	0	4.3	0.6	4.1	0.1	3
520	2013-06-13	Control	C T	C G	C T	A G	C C	C C	A G	G G	C G	A A	C C	G A	G G	G G	74	24.67	0	13	48	0	5	0	0	1	1	0	24	10	11	1.5	5
521	2013-06-17	Control	C T	C G	C T	A G	C C	T T	A G	G G	C G	A G	C C	A A	A G	A G	69	27.1	0	15	50	0	4	0	0	0	0	0	12	3.4	9.4	1.7	3
522	2013-06-19	Control	C T	C C	C C	A G	C C	C T	A G	C G	G G	G G	C A	A A	A G	A G	64	26.87	0	12	50	0	0	1	0	0	0	0	4.6	0.8	4.5	0.7	1
523	2013-06-20	Control	C T	C G	C T	A G	A A	C T	G G	G G	G G	A G	C A	G G	A G	A A	62	27.05	0	13	53	0	0	0	0	0	1	0	4	0.6	3.9	0.5	3
524	2013-06-20	Control	C T	C G	C T	A G	C C	C C	A G	G G	G G	G G	A A	A A	A A	G G	58	24.7	1	14	50	0	0	0	0	0	0	0	3.3	0.4	2.9	0.2	2
525	2013-06-20	Control	T T	C G	C C	G G	C C	T T	A G	G G	G G	A G	C C	A A	G G	A G	70	26.1	0	14	42	0	1	0	0	0	0	1	19	6.9	9.3	1.5	4
526	2013-06-20	Control	C T	C G	C T	A G	A A	C T	G G	G G	C G	G G	A A	G A	G G	A A	58	23.61	0	12	44	0	0	0	0	0	0	1	4.6	0.9	2.7	0.1	1
527	2013-06-20	Control	T T	C C	C C	G G	C C	T T	A G	G G	C G	A G	C A	A A	A G	A A	53	34.7	0	13	52	0	1	0	0	0	0	1	5.4	0.9	3.7	0.1	4
528	2013-06-20	Control	T T	C C	C C	G G	C C	T T	G G	G G	C G	A A	C C	G A	G G	A A	56	29.68	0	12	52	0	0	1	0	0	1	0	2.5	0.3	2	0	6
529	2013-06-24	Control	T T	C C	C C	G G	C C	T T	G G	G G	G G	G G	C A	G G	G G	A A	55	36.7	0	13	53	1	0	0	0	0	0	0	4.1	0.2	4	0	4
530	2013-06-26	Control	C T	C G	C T	A G	C C	T T	G G	G G	G G	A G	C C	G A	A A	G G	66	24.67	0	10	50	0	0	0	1	0	0	0	7.8	2.1	4.3	0.5	4
531	2013-06-27	Control	T T	C C	C C	G G	C C	C C	G G	C G	G G	A A	C C	G A	A G	G G	76	28	0	13	50	0	1	1	0	0	0	0	18	7.8	9.4	2.4	3
532	2013-07-01	Control	T T	C C	C C	G G	C C	T T	G G	G G	C C	A G	C C	G G	A G	A G	66	27.9	0	16	48	0	0	0	0	0	0	1	7	1.7	3.7	0.2	2
533	2013-07-01	Control	T T	C C	C C	G G	C C	C T	A G	G G	C G	A G	A A	A A	A G	G G	66	26.9	1	12	45	0	0	0	0	1	1	1	7.3	1.9	4.1	0.4	2
534	2013-07-02	Control	C T	C G	C T	A G	C C	T T	G G	C G	G G	A G	C A	G A	G G	G G	52	33.3	0	12	50	1	5	0	0	0	0	0	7.6	0.6	8	0.3	0
535	2013-07-08	Control	C T	C C	C C	A G	C C	C C	A G	C G	C G	A G	C A	G A	A G	G G	73	30.1	0	13	44	0	1	1	0	0	1	0	19	7.2	10	2.1	5
536	2013-07-10	Control	C T	C G	C T	A G	A A	C T	G G	C G	C G	G G	C A	G A	G G	G G	58	23.1	0	13	50	0	0	0	0	0	0	0	3.4	0.5	2.5	0.1	5
537	2013-07-17	Control	T T	C C	C C	G G	C C	C C	G G	G G	C G	A G	C C	G A	G G	G G	80	21.08	0	12	50	0	0	0	0	0	1	0	13	6.9	3.5	0.4	6
538	2013-08-01	Control	T T	C C	C C	G G	C C	T T	G G	C G	C G	G G	C C	G G	A A	A G	61	30.2	0	14	42	0	0	0	0	0	0	0	4.7	0.8	3.2	0.2	3
539	2013-08-21	Control	C C	G G	T T	A A	A A	C C	A G	G G	C C	A A	C A	A A	G G	G G	76	30.1	0	16	51	0	0	0	0	0	1	0	8.7	2.8	5.9	1.1	5
540	2013-09-17	Control	T T	C C	C C	G G	C C	T T	G G	G G	G G	A A	C C	G A	A G	G G	61	29	1	13	42	0	0	1	0	0	0	0	5.3	1.3	2.9	0.2	2
541	2013-10-01	Control	T T	C C	C C	G G	C C	C T	G G	C G	G G	G G	C A	A A	A G	A G	63	30.3	0	13	51	0	0	0	0	0	0	0	3.9	0.6	3.8	0.4	1
542	2013-10-08	Control	T T	C C	C C	G G	C C	T T	A G	G G	G G	A G	C A	A A	A G	G G	51	23.74	0	12	50	0	0	0	0	1	0	0	3	0.4	2.6	0.1	3
543	2013-10-15	Control	T T	C C	C C	G G	C C	T T	A G	G G	C C	A G	C A	A A	A A	A G	52	31.2	0	13	32	0	0	0	0	0	1	0	2.7	0.3	2.4	0.2	3
544	2013-10-15	Control	T T	C C	C C	G G	C C	T T	G G	G G	C G	G G	C A	G A	A A	G G	59	28.8	0	13	50	0	0	0	0	0	0	0	3.2	0.4	3.3	0.3	1
545	2014-01-13	Control	C T	C G	C T	A G	C C	T T	A G	C G	G G	A G	C A	A A	G G	A G	66	32	0	12	35	0	1	0	0	0	1	0	12	3.5	6.6	0.6	8
546	2014-01-13	Control	C T	C G	C T	A G	C C	C T	A G	G G	G G	A G	A A	A A	A G	A A	59	30.7	0	10	38	0	0	0	0	0	0	0	4.1	0.6	3.1	0.3	3
547	2014-01-14	Control	C T	C C	C T	G G	C C	T T	A G	G G	C G	G G	A A	A A	G G	A G	54	32.7	0	14	52	0	0	0	0	0	1	0	2.2	0.2	2.3	0.1	2
548	2014-02-20	Control	T T	C C	C C	G G	C C	C T	A G	G G	G G	A A	C C	G A	A G	G G	68	26.52	0	13	35	0	0	0	0	0	0	0	8.6	2.5	4.1	0.3	4
549	2014-02-27	Control	T T	C C	C C	G G	C C	T T	A A	G G	C C	A G	A A	G A	G G	G G	65	32.03	0	14	55	0	0	0	0	0	0	0	4.2	0.7	4.3	0.6	4
550	2014-05-12	Control	C T	C G	C T	A G	C C	T T	G G	G G	G G	A A	C C	G A	A A	A G	50	28.65	1	14	37	0	0	0	0	0	0	0	2.5	0.2	1.6	0	2
551	2014-05-20	Control	C T	C C	C C	A G	C C	C T	G G	G G	G G	A G	C A	G A	A G	A G	42	34.92	0	9	30	0	1	1	1	0	0	0	3.1	0.3	2.4	0	2
552	2014-05-20	Control	T T	C C	C C	G G	C C	T T	A G	G G	G G	A G	C A	G G	A A	A G	70	33.67	0	10	38	0	0	0	0	0	1	1	7.8	2.2	5	0.7	2
553	2014-05-26	Control	T T	C C	C C	G G	C C	C T	A G	G G	C G	A G	C A	A A	A G	A G	50	25.39	0	11	49	0	0	1	0	0	0	0	2.2	0.2	2.5	0.4	3
554	2014-06-02	Control	C C	C G	C T	A A	A C	C C	G G	G G	G G	A G	C A	G A	G G	A G	48	27.82	0	12		0	0	1	0	0	0	0	1.8	0.2	1.8	0.1	4
555	2014-06-05	Control	T T	C C	C C	G G	C C	C C	G G	C G	C G	A G	C A	G G	A G	A G	58	27.88	0	12	52	0	0	1	0	0	0	0	3.2	0.5	2.9	0.4	4
556	2014-06-16	Control	T T	C C	C C	G G	C C	C T	G G	G G	C G	A A	C A	G A	G G	G G	50	34.13	0	12		0	0	0	0	0	0	0	1.6	0.1	1.8	0.1	3
557	2014-06-16	Control	T T	C C	C C	G G	C C	T T	A A	G G	C G	A G	C A	G A	A G	A G	50	26.7	0	13	48	0	0	0	0	0	0	0	4.3	0.6	4.6	0.5	3
558	2014-06-20	Control	C T	C G	C T	A G	C C	T T	A G	G G	C C	A G	C C	A A	A G	G G	49	33.62	0	14	45	0	0	0	0	0	0	0	1.6	0.1	1.7	0	0
559	2014-06-23	Control	C T	C G	C T	A G	C C	T T	G G	C G	G G	A G	C A	G A	A G	G G	50	32.87	0	12	49	0	0	0	0	0	0	0	1.7	0.1	1.9	0.1	2
560	2014-06-23	Control	T T	C C	C C	G G	C C	C T	G G	C G	G G	G G	C C	G A	G G	A G	62	23.33	0	15	53	0	0	0	0	0	0	0	4.4	0.9	2.7	0.1	1
561	2014-08-19	Control	T T	C C	C C	G G	C C	T T	A G	G G	C C	G G	C A	G A	A G	G G	52	39.35	0	12	44	0	0	0	0	0	1	0	2.1	0.2	1.8	0	2
562	2014-08-19	Control	C C	C G	T T	A G	C C	T T	G G	G G	C G	G G	C A	A A	G G	G G	46	27.488	0	11		0	0	0	0	0	0	0	1.6	0.1	1.7	0.1	2
563	2014-08-27	Control	T T	C C	C C	G G	C C	C T	A G	C G	C G	A G	C A	G A	G G	A G	52	26.14	0	9	50	0	5	1	0	0	0	0	5.2	1	3.7	0.2	2
564	2014-09-17	Control	T T	C C	C C	G G	C C	C T	A G	G G	C G	A G	C A	A A	G G	A G	71	23.24	0	13	49	0	0	0	0	0	0	0	8.2	2.7	5.1	0.7	3
565	2014-11-03	Control	T T	C C	C C	G G	C C	C C	A G	C G	C G	A G	C A	G A	A A	A A	51	30.38	0	13	49	0	0	1	0	0	0	0	1.9	0.1	2.7	0.4	0
566	2014-11-04	Control	C T	G G	C T	A G	C C	T T	G G	G G	C C	G G	A A	G A	G G	A A	55	30.84	0	11	45	0	0	0	0	0	0	0	2.1	0.2	2.1	0.1	3
567	2014-11-04	Control	C C	G G	C C	A A	C C	C T	G G	G G	G G	A A	C C	G A	A A	A G	50	31.24	0	12	49	0	0	0	0	0	0	0	1.8	0.1	1.9	0.1	1
568	2014-11-05	Control	T T	C C	C C	G G	C C	T T	G G	G G	C G	A G	C A	G A	A G	A A	51	23.8	0	11	50	0	1	0	0	0	0	0	4.8	0.8	3.5	0.1	1
569	2014-11-05	Control	C T	C G	C T	A G	C C	C T	G G	G G	C G	A G	C A	G A	A G	G G	52	29.81	0	13	51	0	0	0	0	0	0	0	2	0.2	2.3	0.2	3
570	2014-11-05	Control	C T	C G	C T	A G	C C	C T	A G	G G	C G	A G	C A	G G	A G	G G	76	25.93	0	12	50	0	0	0	0	0	0	0	14	6.1	6.5	1.3	5
571	2014-11-05	Control	T T	C C	C C	G G	C C	C T	G G	G G	G G	G G	A A	G A	A G	A G	50	30.09	0	12		0	0	1	0	0	0	0	1.9	0.2	1.7	0	7
572	2014-11-07	Control	T T	C C	C C	G G	C C	C T	G G	G G	C C	A G	C A	G A	A G	G G	53	28.72	0	14	43	0	0	0	0	0	0	0	3	0.3	2	0	2
573	2014-11-07	Control	C T	C G	C T	A G	C C	T T	A A	C G	G G	A G	C A	G G	G G	A G	50	32.02	0	12	46	0	0	0	0	0	0	0	1.7	0.1	2	0.1	3
574	2014-11-07	Control	C C	C C	T T	A A	A C	T T	A G	G G	C G	G G	C A	G A	A G	G G	55	27.51	0	11	37	0	0	0	0	0	0	0	3.5	0.4	2.4	0.1	3
575	2014-11-10	Control	C C	G G	T T	A A	A C	T T	A G	G G	C C	A G	C A	G A	A G	A A	49	37.06	0	10	45	0	0	0	0	0	0	0	1.4	0.1	1.7	0	3
576	2014-11-11	Control	T T	C C	C C	G G	C C	C T	G G	G G	G G	G G	C A	G G	A G	A G	50	28.3	1	12	45	0	0	0	0	0	0	0	1.9	0.1	2.1	0.1	0
577	2014-12-05	Control	T T	C C	C C	G G	C C	T T	G G	C G	C G	G G	C A	A A	G G	G G	50	30.44	0	13	49	0	0	1	0	0	0	0	1.8	0.1	2.1	0.1	3
578	2014-12-08	Control	C T	C C	C T	G G	C C	T T	G G	G G	G G	A A	C C	G A	G G	A G	50	26.37	1	11		0	1	1	0	0	0	0	4.7	0.8	3.7	0.3	2
579	2014-12-08	Control	C T	C G	C T	A G	C C	T T	A G	G G	C G	G G	C A	A A	A G	G G	51	33.32	0	16		0	0	1	0	0	0	0	1.8	0.2	1.8	0.1	3
580	2014-12-08	Control	T T	C C	C C	G G	C C	T T	A G	G G	C G	A A	C C	G A	A G	G G	52	30.49	1	14	39	0	0	0	0	0	0	0	2.7	0.3	1.8	0	4
581	2014-12-15	Control	T T	C C	C C	G G	C C	T T	A G	G G	C C	A A	C A	A A	A G	G G	50	26.27	0	12	46	0	0	0	0	0	0	0	2	0.1	2	0.1	3
582	2014-12-16	Control	T T	C C	C C	G G	C C	C T	G G	G G	C G	A G	C A	G A	G G	G G	52	26.43	0	14	50	0	4	0	0	0	0	0	4.8	0.7	3.7	0.1	2
583	2014-12-16	Control	T T	C C	C C	G G	C C	C T	G G	G G	G G	A G	C A	G A	A G	A G	52	30.81		11	0	0	5	0	0	0	0	0	4.2	0.5	3.4	0	1
584	2014-12-17	Control	T T	C C	C C	G G	C C	T T	A G	G G	C G	A G	C A	G A	G G	A A	54	20.99	0	15	52	0	0	0	0	0	0	0	2.7	0.4	1.9	0	2
585	2014-12-17	Control	C T	C G	C T	G G	C C	C T	G G	G G	G G	G G	A A	G G	G G	G G	53	19.72	0	15	52	0	0	1	0	0	0	0	2.6	0.4	2	0.1	6
586	2014-12-17	Control	C T	C G	C T	A G	C C	C T	A G	G G	C G	G G	C A	G A	A G	A G	54	35.15	0	14	48	0	0	0	0	0	1	1	2.7	0.3	2.6	0.2	6
587	2015-01-15	Control	C C	G G	T T	A A	A A	C T	G G	G G	C C	A G	C A	G G	A A	A G	53	27.34	0	11	36	0	0	0	0	0	0	0	3.1	0.4	2.2	0.1	9
588	2015-01-27	Control	C T	C G	C T	A G	C C	C C	A G	C G	G G	A G	C A	G A	A G	A G	50	24.52	1	14		0	0	0	0	0	0	0	2.8	0.3	2	0.1	1
589	2015-01-28	Control	C C	G G	T T	A A	A C	C T	G G	G G	C G	A G	C A	A A	A G	G G	51	23.6	0	11		0	0	0	0	0	0	0	2.2	0.2	1.8	0	2
590	2015-01-28	Control	T T	C C	C C	G G	C C	T T	G G	G G	G G	A G	C A	G A	G G	G G	54	28.88	0	12	52	0	0	1	0	0	0	0	2.3	0.2	3.4	0.6	0
591	2015-01-30	Control	T T	C C	C C	G G	C C	T T	A A	G G	G G	G G	A A	G A	A A	G G	51	28.13	0	15	31	0	0	0	0	0	0	0	2.7	0.3	2.1	0.1	3
592	2015-01-30	Control	C T	C G	C T	A G	C C	C T	G G	G G	C C	G G	A A	G A	G G	A A	50	24.65	0	14	49	0	0	0	0	0	0	0	2.1	0.2	1.8	0	4
593	2015-01-30	Control	T T	C C	C C	G G	C C	C T	G G	C G	C G	A G	C A	G G	A A	G G	52	24.88	0	15	52	0	0	0	0	0	0	0	2.3	0.2	2.2	0.1	5
594	2015-02-03	Control	C T	C G	C T	A G	C C	T T	A G	G G	C C	A G	C A	G G	A G	A G	54	39.55	0	15	45	0	0	0	0	0	0	0	2	0.2	2.3	0.1	2
595	2015-02-04	Control	T T	C C	C C	G G	C C	C T	G G	C G	C G	A A	C C	G A	G G	A G	52	22.43	1	14	51	0	1	0	0	0	0	0	2.4	0.3	1.9	0	2
596	2015-02-04	Control	T T	C C	C C	G G	C C	C T	G G	G G	C G	A G	C A	A A	A G	G G	53	32.13	0	12	49	0	0	0	0	0	0	0	2	0.2	2.5	0.2	4
597	2015-02-06	Control	T T	C C	C C	G G	C C	C C	G G	G G	G G	G G	A A	G A	A G	G G	53	33.203	0	13	51	0	0	1	0	0	1	1	2.8	0.4	1.9	0.1	3
598	2015-02-06	Control	T T	C C	C C	G G	C C	T T	A G	G G	C G	A A	C A	G A	G G	G G	57	26.2	0	12	46	0	4	0	0	0	0	0	6.2	1.1	4.7	0.2	3
599	2015-02-06	Control	T T	C C	C C	G G	C C	T T	G G	G G	C G	A A	C A	G A	G G	A G	52	26.09	1	14	51	0	0	1	0	0	0	0	2.4	0.3	2	0.1	2
600	2015-02-09	Control	T T	C C	C C	G G	C C	C C	G G	G G	C G	G G	A A	A A	A G	G G	57	32.44	0	12	51	0	0	0	0	0	0	0	2.5	0.3	2.6	0.1	2
601	2015-02-09	Control	T T	C C	C C	G G	C C	C T	G G	G G	C C	A A	A A	G G	A A	A A	50	27.005	1	15	40	0	0	0	0	0	0	0	2.7	0.2	1.8	0	2
602	2015-02-10	Control	C C	C G	T T	A G	C C	C T	G G	C G	G G	A G	C A	G A	A G	A G	50	23.63	0	13	48	1	0	1	0	0	0	0	4.3	0.4	3.8	0.1	3
603	2015-02-11	Control	T T	C C	C C	G G	C C	C T	A G	G G	G G	A G	A A	A A	A A	A A	53	33.84	0	14	48	0	0	0	0	0	0	0	1.9	0.1	2.1	0.1	3
604	2015-02-11	Control	C T	C G	C T	A G	A A	C T	A G	G G	G G	A G	C C	G A	A A	A G	50	28.3	0	12		0	0	0	0	0	0	0	1.9	0.1	1.8	0	2
605	2015-02-13	Control	C T	C C	C C	A G	C C	T T	G G	G G	C G	G G	A A	G A	G G	G G	50	27.49	0	14		0	0	0	0	0	0	0	1.9	0.1	1.8	0	3
606	2015-02-13	Control	C T	C G	C T	A G	C C	C T	A G	G G	C G	A G	C A	A A	A G	A G	51	30.66	0	12	48	0	0	0	0	0	0	0	1.9	0.1	1.9	0	3
607	2015-02-13	Control	T T	C C	C C	G G	C C	T T	G G	G G	C C	A A	A A	G A	A G	A G	51	20.95	0	15		0	0	0	0	0	0	0	2.3	0.3	1.9	0.1	3
608	2015-02-20	Control	C T	C G	C T	A G	C C	T T	A G	G G	G G	G G	A A	A A	A G	A G	55	33.98	0	14	46	0	1	0	0	0	0	0	2.9	0.3	2.1	0	3
609	2015-02-20	Control	T T	C C	C T	G G	C C	T T	A A	C G	G G	G G	C A	G A	A G	A G	54	32.43	0	10	50	0	0	0	0	0	1	1	2.9	0.3	3.1	0.5	1
610	2015-02-20	Control	C T	C G	C T	A G	C C	T T	A G	G G	C G	A G	C A	A A	G G	A G	51	30.84	0	12	47	0	0	0	0	0	0	0	1.9	0.1	2.4	0.2	2
611	2015-02-20	Control	T T	C C	C C	G G	C C	C T	A G	G G	C C	A A	C C	A A	G G	G G	50	26.59	0	12	35	0	5	1	0	0	0	0	2.9	0.4	1.7	0	6
612	2015-02-23	Control	T T	C C	C C	G G	C C	T T	G G	C G	C C	A G	A A	G A	A G	A G	53	27.77	0	14	52	0	0	1	0	0	0	0	2.4	0.3	2.7	0.4	5
613	2015-02-23	Control	C C	G G	T T	A A	C C	T T	A G	G G	C C	A G	A A	G A	G G	A A	51	31.62	0	11	51	0	3	0	0	0	0	0	1.8	0.1	2	0.1	3
614	2015-02-23	Control	C C	G G	T T	A A	A A	C T	A G	C G	C C	A G	C A	G A	A A	A G	48	30.04	0	12	43	0	1	1	0	0	1	0	2.3	0.2	1.8	0.1	2
615	2015-02-23	Control	T T	C C	C C	G G	C C	T T	A A	G G	C G	A G	C A	A A	A A	A G	51	30.26	0	13	45	0	1	0	0	0	0	0	1.9	0.1	1.8	0	5
616	2015-03-02	Control	T T	C C	C C	G G	C C	T T	A G	C G	C G	A A	C A	G A	A G	A G	54	30.1	0	13	54	0	1	0	0	0	0	0	4.8	0.7	4.6	0.4	1
617	2015-03-02	Control	T T	C C	C C	G G	C C	C T	G G	G G	G G	A A	C C	A A	A G	A A	52	28.76	0	11	43	0	0	0	0	0	0	0	2.8	0.3	2.1	0.1	2
618	2015-03-02	Control	C T	C C	C C	G G	C C	T T	A G	G G	C C	A G	C A	A A	A G	G G	54	20.96	0	12	52	0	0	0	0	0	0	0	2.7	0.4	2.1	0.1	1
619	2015-03-03	Control	T T	C C	C C	G G	C C	T T	A G	C G	C G	G G	C A	A A	A G	A G	53	27.33	0	13	51	0	0	0	0	0	0	0	2.3	0.2	2.2	0.1	3
620	2015-03-03	Control	T T	C C	C C	G G	C C	C T	G G	G G	C G	A G	C C	G G	A G	G G	52	32.66	0	12	51	0	0	0	0	0	1	0	1.9	0.1	1.8	0	2
621	2015-03-03	Control	C T	C G	C T	A G	C C	T T	A A	G G	G G	A A	C C	A A	A G	G G	43	32.44	1	10		0	0	1	0	1	0	0	1.5	0.1	1.8	0.1	3
622	2015-03-04	Control	T T	C C	C C	G G	C C	C T	G G	G G	G G	A G	C A	G G	A A	A A	53	26.64	0	14	47	0	0	0	0	0	0	0	2.3	0.2	2.6	0.2	1
623	2015-03-06	Control	T T	C C	C C	G G	C C	C T	A G	G G	C G	A G	C A	G A	A A	A G	54	29.76	0	14	46	0	0	0	0	0	0	0	2.3	0.2	2	0	4
624	2015-03-06	Control	C T	C G	C T	A G	C C	T T	A A	G G	C G	A A	A A	G G	G G	A G	55	26.23	0	12	42	0	0	0	0	0	0	1	3.6	0.5	2.2	0	2
625	2015-03-09	Control	C T	C G	C T	A G	C C	C T	A G	G G	G G	A G	C A	G G	G G	G G	54	30.77	0	13	51	0	0	0	0	0	1	0	2.2	0.2	2.3	0.1	3
626	2015-03-09	Control	T T	C C	C C	G G	C C	C T	G G	G G	C C	A A	C A	A A	A G	A G	52	27.88	0	12	49	0	0	0	0	0	1	0	2.1	0.2	1.9	0	5
627	2015-03-09	Control	T T	C C	C C	G G	C C	T T	A G	G G	C C	A G	C C	A A	G G	G G	52	26.25	0	12	46	0	0	0	0	0	0	0	2.3	0.2	2	0	2
628	2015-03-09	Control	C T	C G	C T	A G	C C	C C	G G	C G	C G	A G	C A	A A	A G	A A	55	32.25	0	9	51	0	0	0	0	0	0	0	2.1	0.2	1.9	0	3
629	2015-03-09	Control	C T	C G	C T	A G	A A	C T	G G	G G	C G	A A	C C	G G	G G	A G	53	34.96	0	11	51	0	0	1	0	0	0	0	2	0.2	2	0.1	2
630	2015-03-09	Control	T T	C C	C C	G G	C C	T T	G G	G G	G G	A A	C C	A A	A G	G G	54	25.39	0	13	53	0	0	1	0	0	0	0	2.7	0.4	2.2	0.1	3
631	2015-03-09	Control	C T	C G	C T	A G	A A	T T	A G	G G	C G	A G	C A	A A	G G	A A	49	29.31	0	11		0	0	0	0	0	0	0	1.7	0.1	1.7	0	2
632	2015-03-10	Control	T T	C C	C C	G G	C C	C T	A G	C C	G G	A A	C A	G G	G G	A G	55	31.6	0	12	53	0	0	0	0	0	0	0	2.3	0.2	2.2	0.1	3
633	2015-03-13	Control	C T	C G	C T	A G	A A	C T	G G	G G	C G	A A	C C	A A	G G	G G	55	24.99	0	13	41	1	0	0	0	0	0	0	7.2	0.7	5.2	0.1	0
634	2015-03-17	Control	T T	C C	C C	G G	C C	T T	G G	G G	C G	A A	C C	A A	A G	A A	52	32.69	0	10		1	2	0	1	0	0	0	6	0.4	6.3	0	3
635	2015-03-17	Control	T T	C C	C C	G G	C C	T T	A G	G G	C C	A G	C A	G A	A G	G G	54	31.11	0	11	40	0	0	0	0	0	1	1	3	0.3	2.1	0	3
636	2015-03-18	Control	C T	C G	C T	A G	C C	T T	G G	G G	G G	A G	C C	A A	A G	G G	52	25.14	0	15		0	0	1	0	0	1	0	2.4	0.3	3.3	0.8	2
637	2015-03-18	Control	C T	C G	C T	A G	C C	T T	A G	G G	G G	A A	C C	G A	A G	A A	51	24.4	0	13		0	0	0	0	0	0	0	2.2	0.2	1.9	0	2
638	2015-03-20	Control	T T	C C	C C	G G	C C	C T	A G	G G	C C	A G	C A	A A	G G	A G	50	34.37	0	13	43	0	0	1	0	0	0	0	2.3	0.3	1.7	0.1	1
639	2015-03-20	Control	T T	C C	C C	G G	C C	C T	A G	G G	G G	G G	C A	G A	A G	A G	51	27.05	0	13		1	0	1	0	0	0	0	4.3	0.3	3.6	0	3
640	2015-03-24	Control	T T	C C	C C	G G	C C	C T	A A	G G	G G	A G	C C	A A	A G	A G	51	22.3	0	14	43	0	0	0	0	0	0	0	3.1	0.4	2.2	0.2	0
641	2015-03-24	Control	T T	C C	C C	G G	C C	C T	G G	G G	G G	A A	C C	A A	A G	G G	53	27.6	0	9	52	0	0	0	0	0	0	0	2.3	0.2	1.9	0	2
642	2015-03-24	Control	C T	C G	C T	A G	C C	T T	G G	C C	G G	A G	C A	G A	G G	G G	66	26.72	1	13	50	0	0	0	0	0	0	0	5.3	1.1	3.4	0.1	3
643	2015-03-25	Control	C C	G G	T T	A A	A A	C C	A G	G G	C G	A G	C A	A A	A G	G G	53	27.43	0	11		0	0	0	0	0	1	0	2.3	0.2	2.1	0	3
644	2015-03-25	Control	C T	C G	C T	A G	C C	C T	G G	G G	C G	A A	C A	A A	A G	A A	51	28.67	0	11		0	0	1	0	0	0	0	2.1	0.2	2.2	0.2	2
645	2015-03-25	Control	T T	C C	C T	G G	C C	T T	G G	C G	G G	A G	C A	A A	A A	A G	52	34.1	0	15	48	0	0	0	0	0	0	0	1.8	0.1	1.9	0	2
646	2015-03-25	Control	C T	C G	C T	A G	C C	C T	G G	G G	C G	A G	C A	A A	G G	A A	51	27.19	0	12		0	0	1	0	0	0	0	2.2	0.2	2.2	0.3	2
647	2015-03-25	Control	T T	C C	C C	G G	C C	C T	A G	G G	C C	A A	C A	G G	A G	G G	50	26.84	0	15		0	0	0	0	0	0	0	2	0.1	1.9	0	2
648	2015-03-25	Control	T T	C C	C C	G G	C C	C C	A G	G G	C G	A G	C C	A A	A G	G G	54	30.78	1	11	40	0	0	0	0	0	1	0	3	0.3	2.2	0.1	0
